# Supplementary material for: Extrarenal Clinical Features are Reported for Most Genes Implicated in Genetic Kidney Disease
Source: Kidney Int Rep. 2025 Feb 5;10(4):1196–204. doi: 10.1016/j.ekir.2025.01.045 (PMC12034878; doi:10.1016/j.ekir.2025.01.045)
Supplement: Supplementary File (PDF) — Table S1. Systems affected in CAKUT. Table S2. Systems affected in the ciliopathies and cystic kidney disease. Table S3. Systems affected in hematuria-associated genes. Table S4. Systems affected in proteinuric renal disease. Table S5. Systems affected in the renal tubulopathies. [file mmc1.xlsx]

## Sheet: CAKUT
S Table 1: Systems affected in CAKUT (features extracted from OMIM)
Gene	OMIM	Disease	Inheritance	Manifestations	Kidneys	Growth and musculoskeletal	Skin, hair and nails	Head and neck	Neurological	Hearing	Ocular	Cardiovascular	Respiratory	Gastrointestinal and hepatic	Genitalia	Misc
ACE	106180	Renal tubular dysgenesis, OMIM:267430	AR	Oligohydramnios, severe; Fetal anuria	Kidney tubular dysgenesis; Differentiated proximal tubules; Primitive kidney tubules may occur; Thickened renal arterial walls	Hypoplasia of the membranous bones of the skull; Underdeveloped membranous cranial bones; Calvaria hypoplasia; Wide cranial sutures; Large fontanelles		Microcephaly; Potter facies				Hypotension, severe	Pulmonary hypoplasia secondary to oligohydramnios; Neonatal respiratory failure due to pulmonary hypoplasia
ACTG2	102545	Megacystis-microcolon intestinal hypoperistalsis syndrome 5; OMIM:619431	AD	Polyhydramnios; Oligohydramnios; Anhydramnios	Hydronephrosis; Hyperechogenic kidneys; Kidney cysts; Hydroureter; Vesicoureteral reflux; Urinary retention; Megacystis									Lax abdominal wall; Abdominal distension; Prune-belly phenotype; Intestinal hypoperistalsis; Intestinal pseudoobstruction; Microcolon; Intestinal malrotation; Absent abdominal wall musculature (rare); Pancreatitis (rare); Decreased motility (in all patients); Recurrent abdominal pain; Recurrent abdominal distention; Recurrent pseudoobstruction; Vomiting; Constipation; Diarrhea; Malnutrition; Esop…	Undescended testes; Uterine atony; Inert uterus (rare) Hydroureter; Vesicoureteral reflux; Urinary retention; Megacystis	Malnutrition can be severe, requiring total parenteral nutrition; Disorder is fatal without intensive supportive treatment; De novo mutation (in some patients); Marked inter and intrafamilial variability, ranging from prenatal onset with severe symptoms to asymptomatic affected individuals
AGT	106150	Renal Tubular Dysgenesis OMIM: 267430	AR		Kidney tubular dysgenesis; Kidney biopsy shows absence of differentiated proximal tubules; Primitive kidney tubules may exist; Thickening of kidney arterial walls; Anuria			Microcephaly; Potter facies				Hypotension, severe	Pulmonary hypoplasia secondary to oligohydramnios; Neonatal respiratory failure due to pulmonary hypoplasia
AGTR1	106165	Renal tubular dysgenesis, OMIM:267430	AR	Oligohydramnios, severe; Fetal anuria	Kidney tubular dysgenesis; absence of differentiated proximal tubules; Primitive kidney tubules may exist; Systolic hypertension, diastolic hypertension, elevated mean arterial pressure;Thickening of kidney arterial walls	Hypoplasia of the membranous bones of the skull; Underdeveloped membranous cranial bones; Calvaria hypoplasia; Wide cranial sutures; Large fontanelles		Microcephaly Potter facies				Hypotension, severe				Multiple genes influence susceptibility to hypertension. Candidate genes include angiotensinogen (AGT, 106150), angiotensin receptor;1 (AGTR1, 106165), and beta;3 subunit of guanine nucleotide;binding protein (GNB3, 139130). Susceptibility loci include HYT1 (603918) and HYT2 (604329).
ANOS1	300836	Hypogonadotropic hypogonadism 1 with or without anosmia (Kallmann syndrome 1) OMIM:308700	X-LINKED: hemizygous mutation in males, AR mutations in females		Unilateral kidney aplasia (in some patients)			Facial asymmetry (in some patients); Anosmia or hyposmia	Aplasia or hypoplasia of olfactory bulbs; Bimanual synkinesia (mirror movements of the hands, in some patients)						Micropenis; Cryptorchidism, unilateral or bilateral; Small testes; Azoospermia; Hypothalamic amenorrhea, functional (in some carrier females)	Heterozygous females may be susceptible to functional hypothalamic amenorrhea
BNC2	608669	Lower urinary tract obstruction, congenital, OMIM:618612	AD	Variable age at onset of symptoms, diagnosed in utero sometimes, intrafamilial variability	Kidney hypodysplasia (in 1 patient); Excessive daytime urination; Nocturia; Urinary incontinence; Urinary tract infections; Bladder descensus (in 1 patient); Urethral stenosis; Posterior urethral valve; Vesicoureteral reflux											Variable age at onset of symptoms; Intrafamilial variability
CEP55	610000	Multinucleated neurons, anhydramnios, renal dysplasia, cerebellar hypoplasia, and hydranencephaly, OMIM:236500	AR					Potter facies; Microretrognathia; Choanal narrowing; Pinched nose; Redundant neck skin; Cystic hygroma					Pulmonary hypoplasia
CHD7	608892	CHARGE syndrome OMIM:214800	AD	Oligohydramnios; Anhydramnios	Hypoplastic kidneys; Absent kidneys; Kidney dysplasia; Kidney cysts; Absence of the ureters; absent bladder	Arthrogryposis; Fifth finger hypoplasia; Fifth finger clinodactyly; Single palmar crease; Club feet; Toe syndactyly			Hydranencephaly; Absence of the cerebral cortex; Cerebellar hypoplasia; Brainstem hypoplasia; Multinucleated neurons
CHRM3	118494	Prune belly syndrome, OMIM:100100	AR		Hydronephrosis; Hydroureter			Impaired pupillary constriction to light; Dry mouth						Visible intestinal pattern (so;called 'prune belly', in some patients); Thin, lax, protruding abdominal wall (in some patients); Constipation	Distended bladder; Hyporeflexic bladder; Areflexic bladder; Posterior urethral valve; Cryptorchidism (in some patients)
CHRNA3	118503	Bladder dysfunction, autonomic, with impaired pupillary reflex and secondary CAKUT OMIM:191800 AR	AR		Hydronephrosis; small kidneys, cystic kidneys, impaired kidney function; hydroureter; impaired baldder innervation; vesicoureteric reflux				Autonomic dysfunction		Impaired pupillary reflex	Orthostatic hypotension			Hyposapdias (one male patient)
CTU2	617057	DREAM PL syndrome;Microcephaly, facial dysmorphism, renal agenesis, and ambiguous genitalia syndrome, 618142	AR		Unilateral kidney agenesis; Unilateral small kidney; Distended bladder; Hyporeflexic bladder; Areflexic bladder; Posterior urethral valve;	Intrauterine growth retardation; Microcephaly ; Contractures of joints of upper and lower extremities; Overlapping fingers; Preaxial polydactyly (in 1 patient); Bilateral talipes equinovarus; Postaxial polydactyly (in 1 patient)		Microcephaly ; Brachycephaly ; Narrow forehead; Hypoplastic maxilla; Micrognathia, severe ; Retrognathia ; Chin dimpleLarge ears; Low-set ears; High arched palate; Depressed nasal bridge; Large ears; Low-set ears	Corpus callosum agenesis/dysgenesis; Lissencephaly; Seizures; Reduced brain volume; Hypotonia		Arched eyebrows; Shallow supraorbital ridges; Hypertelorism; Upslanting palpebral fissures	Ventricular septal defect; Atrial septal defect; Patent ductus arteriosus; Hypoplastic right ventricle (in 1 patient)			Ambiguous genitalia; Micropenis
DHCR7	602858	Smith-Lemli-Opitz syndrome, 270400;renal agenesis	AR	Decreased fetal movement; Breech presentation	Kidney agenesis; Hydronephrosis; Single kidney; Cystic kidneys; Ureteropelvic junction obstruction; Microurethra;	Short stature; Birth weight <2500gm; Failure to thrive; Stippled epiphyses; Hip dislocation; Hip subluxation; Limb shortening; Short thumbs; Postaxial polydactyly; Proximally placed thumbs; Syndactyly of second and third toes; Postaxial polydactyly; Talipes calcaneovalgus; Short, broad toes; Overriding toes; Metatarsus adductus	Severe photosensitivity; Eczema; Facial capillary hemangioma; Blonde hair	Anteverted nares; Broad, flat nasal bridge; Mouth; Cleft palate; Hypoplastic tongue; Broad alveolar margins; Teeth; Large central front teeth; Dental crowding; Microcephaly ; Micrognathia ; Bitemporal narrowing; Low-set ears; Posteriorly rotated ears	Intellectual disability; Seizures; Hypotonia (early infancy); Hypertonia (childhood); Hydrocephalus; Frontal lobe hypoplasia; Periventricular gray matter heterotopias; Abnormal sleep pattern; Self injurious behavior; Aggressive behavior		Ptosis; Epicanthal folds; Cataracts; Hypertelorism; Strabismus	Ventricular septal defect; Atrial septal defect; Coarctation of aorta; Patent ductus arteriosus	Hypoplastic lungs; Incomplete lobulation of the lungs	Poor suck; Vomiting; Constipation; Malrotation; Pyloric stenosis	External Genitalia (Male); Hypospadias; Ambiguous genitalia; Micropenis; Hypoplastic scrotum; Bifid scrotum; Cryptorchidism	Estimated incidence 1/20,000 - 1/40,000
DSTYK	612666	Renal hypodysplasia;ureteropelvic junction obstruction;vesicoureteric reflux;CONGENITAL ANOMALIES OF KIDNEY AND URINARY TRACT, CAKUT1;{Congenital anomalies of kidney and urinary tract, susceptibility to}, 610805	AD		Congenital anomalies of the kidney and urinary tract (CAKUT); Kidney hypodysplasia; Solitary kidney; Chronic kidney failure; Ureteropelvic junction obstruction; Vesicoureteral reflux											Incomplete penetrance; Variable abnormalities
EYA1	601653	Branchiootorenal syndrome 1, with or without cataracts, 113650;Anterior segment anomalies with or without cataract, 113650;Branchiootic syndrome 1, 602588;Otofaciocervical syndrome, 166780;Branchiootorenal Spectrum Disorders	AD		Kidney anomalies (67% of patients); Kidney dysplasia/aplasia; Kidney collecting system anomalies; Polycystic kidneys; Abnormal rotation of the kidneys; Ureters; Vesicoureteric reflux; Sponge kidneys	Sloping shoulders; Low-set clavicles; Diastasis of the right sternoclavicular joint; Trapezius hypoplasia		Long, narrow face; Facial nerve paralysis (10% of patients); High, arched palate; Retrognathia; Cleft palate; Bifid uvula; Overbite; Gustatory lacrimation; Branchial cleft fistulas or cysts, usually bilateral (50 to 60% of patients); Preauricular pits (70;80% of patients); Microtia (30-60% of patients); Cup-shaped ears (30-60% of patients); Malformed pinnae (30-60% of patients); Hypoplastic pinna…		Hearing loss (95% of patients); Sensorineural hearing loss (20% of patients); Conductive hearing loss (30% of patients); Mixed hearing loss (50% of patients)	Lacrimal duct aplasia or stenosis (25% of patients)					Variable expressivity; Incomplete penetrance; Genetic heterogeneity (BOR2, 610896); Prevalence of 1 in 40,000; Allelic disorder to branchiootic syndrome (BOS1, 602588) and otofaciocervical syndrome (166780); Caused by a contiguous gene deletion involving the EYA1 gene (601653); One patient has been reported with a heterozygous mutation in EYA1; Genetic heterogeneity, see BOS2 (120502) and BOS3 (6…
FAM58A	300708	STAR syndrome, 300707;Syndactyly, Telecanthus, Anogenital malformations and Renal malformations	X-LINKED: hemizygous mutation in males, AD mutations in females may cause disease (may be less severe, later onset than males)		Hydronephrotic kidney; Pelvic kidney; Solitary kidney; Vesicoureteral reflux; Small unstable bladder	Short stature (adult height <3rd centile); Low birth weight; Intrauterine growth retardation (IUGR); Craniosynostosis (in some patients); Spina bifida occulta (in 1 patient); Cervical vertebrae with bifid posterior arch (in 1 patient); Fifth finger clinodactyly; Syndactyly of toes (not 2;3); Delta-shaped metatarsals; Dysplastic ankle (in 1 patient)		Narrow nose; Broad nasal tip; Thin upper lip; Dysplastic ears (in some patients); Low-set ears (in some patients)			Telecanthus ; Duane anomaly (in 1 patient)	Congenital heart disease (in some patients); Bicuspid aortic valve; Persistent foramen ovale; Peripheral pulmonary artery stenosis		Anal stenosis; Rectovaginal fistula	Hypoplastic labia; Clitoromegaly; Duplicated vagina; Bicornuate uterus; Rectovaginal fistula	Specific features may vary, but syndactyly and kidney/anogenital malformations are cardinal features
FRAS1	607830	Fraser syndrome	AR		Kidney agenesis/hypoplasia	Widely spaced nipples; Diastasis of symphysis pubis; Syndactyly	Unusual hairline	Unusual hairline with hair growth on temples extending to lateral eyebrow; Hypoplastic, notched nares; Broad, low nasal bridge; Midline nasal cleavage; Cleft lip; Cleft palate; Teeth crowding; ; External ear malformations	Intellectual disability ; Microcephaly ; Meningomyelocele; Encephalocele	Middle ear malformations; Conductive hearing loss	Cryptophthalmos ; Absent or malformed lacrimal ducts; Hypertelorism; Blindness		Laryngeal stenosis; Laryngeal atresia	Umbilical anomaly	Small penis; Hypospadias; Clitoral enlargement; Cryptorchidism; Vaginal atresia; Bicornuate uterus
FREM1	608944	Bifid nose with or without anorectal and renal anomalies, OMIM: 608980	AR		Unilateral kidney genesis; Bilateral kidney agenesis	Overlapping toes; Short fifth toes; Curved fifth toes	Hypoplastic fifth toenails	Short philtrum; Short nose; Depressed nasal bridge; Bulbous nasal tip; Bifid nose; Hoarse cry; Low-pitched cry						Rectal atresia; Rectovaginal fistula; Anteriorly placed anus; Anal stenosis; Chronic constipation	Rectovaginal fistula
FREM2	617666	Fraser syndrome	AR		Absent kidney; Hypoplastic kidney; Absent ureter; Ureter directly connected to vagina; Absent bladder	Short thorax; Syndactyly of thehands and feet		Abnormally low hairline; Hypoplastic alae nasi; Small mouth			Cryptophthalmos				Ambiguous genitalia; Dilated vagina
GATA3	131320	Hypoparathyroidism, sensorineural deafness, and renal dysplasia, OMIM:146255	AD		Kidney dysplasia; Kidney agenesis, unilateral (in some patients); Nephrosis; Proteinuria (in some patients); Glomerulonephritis (reported in 2 patients); Progressive kidney failure					Deafness, sensorineural					Septate uterus (rare); Uterus didelphys (rare); Uterine agenesis (rare); Septate vagina (rare); Vaginal agenesis (rare)
GLI3	165240	Pallister-Hall syndrome OMIM:146510 AD	AD		Kidney dysplasia; Kidney ectopia	Short stature; Intrauterine growth retardation; Fused ribs; Hemivertebrae; Dislocated hips; Distal shortening of limbs; Radial subluxation; Postaxial polydactyly of the hands; Oligodactyly of the hands; Short 4th metacarpals; Syndactyly of the hands; Syndactyly of the feet ; Postaxial polydactyly of the feet	Midline facial capillary hemangioma; Nail dysplasia	Short nose; Flat nasal bridge; Anteverted nares; Multiple buccal frenula; Microglossia; Cleft lip and palate; Natal teeth; Simple auricles; Absent external auditory canals; Microtia; Posteriorly rotated ears	Holoprosencephaly (less common); Hypothalamic hamartoma; Pituitary aplasia or dysplasia		Microphthalmia	Ventricular septal defect; Proximal aortic coarctation; Patent ductus arteriosus	Laryngeal cleft; Bifid epiglottis; Hypoplastic epiglottis; Abnormal lung lobation	Imperforate anus	Micropenis; Cryptorchidism; Testicular hypoplasia	Variable severity; Variable expressivity
GPC3	300037	Simpson-Golabi-Behmel syndrome, type 1 OMIM:312870 XLR	X-LINKED: hemizygous mutation in males, AR mutations in females	Increased alpha-fetoprotein Nuchal translucency	Large kidneys; Cystic kidneys; Duplication of kidney pelvis	Tall stature; Birth length, weight, head circumference > 97th percentile; Cervical ribs; Pectus excavatum; 13 pairs of ribs; Supernumerary nipples; Diaphragmatic hernia; Vertebral segmentation defects; Fusion of C2-C3 posterior elements; Six lumbar vertebrae; Sacral defects; Coccygeal defects; Scoliosis; Flared iliac wing; Narrow sacroiliac notches in infancy; Short broad hands; Postaxial polydac…	Coccygeal skin tags; Fingernail hypoplasia	Macrocephaly ; Coarse facies; Broad flat nasal bridge; Short nose; Upturned nose; Macrostomia; Macroglossia; Midline groove of lower lip; Broad secondary alveolar ridge; Submucous cleft lip; Cleft palate; Dental malocclusion;Preauricular pits; Preauricular tags;	Development varies from normal to retarded; Agenesis of corpus callosum; Cerebellar vermis hypoplasia; Hydrocephalus; Hypotonia	Hearing loss	Downslanting palpebral fissures; Hypertelorism; Epicanthal folds	Cardiac conduction defects; Ventricular septal defect; Pulmonic stenosis; Cardiomyopathy; Transposition of great vessels; Patent ductus arteriosus	Lung segmentation defects	Intestinal malrotation; Meckel diverticulum; Umbilical hernias; Diastasis recti; Hyperplastic islets of Langerhans; Hepatomegaly; Polysplenia; Splenomegaly		Tall stature; Birth length, weight, head circumference > 97th percentile;
GREB1L	617782	Renal hypodysplasia/aplasia 3, OMIM:617805	AD		Kidney aplasia; Kidney dysplasia; Multicystic kidneys (less common); Horseshoe kidney; Ectopic kidney; Hydronephrosis (in some patients); Duplicated ureter (in some patients); Ureteral agenesis (in some patients); Vesicoureteral reflux (in some patients)			Potter sequence (rare)							Uterine abnormalities (in some patients); Uterovaginal agenesis (in some patients); Ovarian abnormalities (in some patients); Ovarian agenesis (in some patients)	Highly variable phenotype; Incomplete penetrance
GRIP1	604597	Fraser syndrome;isolated CAKUT	AR	Hydrops fetalis	Absent kidneys	Short fingers; Cutaneous syndactyly, partial bilateral of the hands; Short toes; Cutaneous syndactyly, partial bilateral of the feet		Abnormal frontal hairline; Beaked nose; Broad nose; Notched alae nasi; Micrognathia; Low-set simple ears			Cryptophthalmos, bilateral ; Abnormal anterior chamber; Normal retinal pigment epithelium		Malformed larynx; Tracheal atresia; Pulmonary hyperplasia; Abnormal lung lobation; Hyperechogenic lungs seen on prenatal ultrasound	Abnormally positioned anus	Hypoplastic scrotum; Malformed penis; Hypoplastic penis; Hypoplastic bladder
HAAO	617660	Vertebral, cardiac, renal and limb defects syndrome 1; OMIM:617660	AR		Hypoplastic kidneys, Vesicoureteral reflux	Short stature, microcephaly, irregular ribs, vertebral segmentation defects, butterfly vertebrae, spinal dysraphism, hypoplasitc sacrum, sacral agenesis, talipes	Spinal lipoma	Microcephaly, cleft palate, bifid uvula, laryngeal web, laryngotracehaomalacia	Delayed psychomotor development (one patient), intellectual disability (one patient)	Hearing loss, sensorineural		Congenital cardiac defects, atrial septal defect, Hypoplstic left heart, mitral stenosis, aortic stenosis	Laryngeal web (one patient), Laryngotracheomalacia (one patient)
HNF1B	189907	Renal cysts and diabetes syndrome;Diabetes mellitus, noninsulin-dependent	AD		Congenital anomalies of the kidney and urinary tract (CAKUT); Chronic kidney failure; Structural kidney abnormalities; Unilateral kidney agenesis; Kidney cysts; Kidney hypoplasia; Kidney parenchymal disease; Interstitial fibrosis; Cortical atrophy; Abnormal nephrogenesis; Decreased numbers of glomeruli; Enlarged glomeruli; Glomerular tufts; Glomerular cysts; Oligomeganephronia; Abnormal kidney ca…									Pancreas atrophy; Subclinical defect in pancreatic exocrine function; Subclinical abnormal liver function tests	Hypospadias; Asthenospermia; Epididymal cysts; Atresia of the vas deferens; Vagina aplasia; Rudimentary uterus; Bicornuate uterus	Highly variable phenotype; If onset of diabetes is before age 25, the diagnosis is consistent with maturity;onset diabetes of the young type 5 (MODY5)
HOXA13	142959	Hand-foot-uterus syndrome, OMIM:140000	AD		Chronic pyelonephritis; Kidney insufficiency; Kidney transplant; Vesicoureteral reflux; Ureteropelvic junction obstruction	Short thumbs; Proximally placed thumbs; Hypoplastic thenar eminences; Second finger ulnar deviation; Fifth finger clinodactyly; Fifth finger brachydactyly; Carpal delayed ossification; Short first metacarpal; Hypoplastic middle phalanges; Pseudoepiphyses; Absent halluces; Short halluces; Medially deviated halluces; Brachydactyly (2nd;5th toes); Tarsal delayed ossification; Short first metatarsal;…									Hypospadias; Short penis; Chordee; Bifid scrotum; Longitudinal vaginal septum; Double uterus; Double cervix
HPSE2	613469	Urofacial Syndrome 1, OMIM: 236730	AR		Hydronephrosis; Hydroureter; Urethral valves; Urethral obstruction; Enuresis; Urinary tract infection;			Peculiar facies; Crying facial expression when laughing						Constipation, moderate to severe	Cryptorchidism; Enuresis; Urinary tract infection; Mild neuropathic bladder
ITGA8	604063	Renal hypodysplasia/aplasia 1, OMIM:191830	AR	Oligohydramnios; Anhydramnios	Kidney adysplasia; Kidney agenesis; Kidney dysplasia; Ureteral aplasia; Bladder hypoplasia; Bladder abnormalities	Spade-like hands; Talipes equinovarus; Club feet		Potter facies; Flattened nose; Receding chin;Large, low-set ears; Ears deficient in cartilage			Wide-set eyes		Lung hypoplasia
JAG1	601920	Alagille syndrome 1, OMIM:118450	AD		Kidney involvement (in 39%); Small kidneys; Echogenic kidneys; Kidney dysplasia; Vesicoureteral reflux; Kidney tubular acidosis; Urinary obstruction; Kidney mesangiolipidosis; Medullary cystic disease	Failure to thrive; Rib anomalies; Vertebral anomalies; Butterfly vertebral arch; Hemivertebrae; Scoliosis; Short ulnae; Short distal phalanges	Xanthomas (in some patients)	Broad forehead; Triangular face; Prominent zygomatic arch; Depressed nasal bridge; Long nose with bulbous tip; Large ears	Intellectual disability, mild, (in some patients); Learning disability; Absent deep tendon reflexes		Deep-set eyes; Hypertelorism; Upslanting palpebral fissures; Posterior embryotoxon; Anterior chamber anomalies; Eccentric or ectopic pupils; Reduced visual acuity; Difficulty with dark adaptation; Chorioretinal atrophy; Bull's-eye maculopathy; Band keratopathy; Cataracts; Retinal pigment clumping; Axenfeld anomaly; Microcornea; Choroidal folds; Strabismus; Myopia; Anomalous optic disc; Reduced re…	Peripheral pulmonary artery stenosis; Atrial septal defect; Ventricular septal defect; Tetralogy of Fallot; Double-outlet right ventricle; Pulmonary valve stenosis; Coarctation of aorta; Cerebrovascular accidents; Moyamoya syndrome		Pancreatic insufficiency; Extrahepatic duct involvement; Jaundice, neonatal; Cholestasis; Intrahepatic duct deficiency; Liver disease, progressive; Cirrhosis		Hepatocellular carcinoma; Papillary thyroid carcinoma; Variable expression; Incomplete penetrance; Prevalence of 1 in 70,000
KDM6A	300128	Kabuki syndrome 2, OMIM: 300867	X-LINKED: hemizygous mutation in males, AD mutations in females may cause disease (may be less severe, later onset than males)	Manifestations at presentation		Short stature ( < third centile); Low weight (< third centile); Breast anomalies (in some patients); Areolar fullness in infancy; Joint hyperlaxity; Persistent fetal fingertip pads; Brachydactyly (in some patients)	Hirsutism; Long eyelashes; Sparse lateral eyebrows	Occipitofrontal circumference less than third centile; Broad and/or depressed tip of nose; Short columella; High-arched palate; Cleft palate (rare); Dental malocclusion; Hypodontia; Abnormal dentition; Neonatal teeth (rare); Prominent ears; Large auricle; Hearing loss (in some patients); Cupped ears (in some patients)	Developmental delay, mild to severe; Impaired intellectual development (mild to severe); Speech delay; Motor delay; Hypotonia; Seizures; Ventriculomegaly (in some patients); Delayed myelination (uncommon); Behavioral difficulties		Arched eyebrows; Sparse lateral eyebrows; Long palpebral fissure; Long eyelashes; Eversion of lateral third of lower eyelid; Strabismus; Nystagmus (in some patients)	Congenital heart disease; Atrial septal defect (in some patients); Atrioventricular septal defect (rare); Pulmonary valve stenosis (rare); Hypoplastic right ventricle (rare); Aortic coarctation (in some patients)		Feeding difficulties in infancy		Severity of phenotype may vary with X-inactivation patterns and/or mutation type
KMT2D	602113	Kabuki syndrome 1, 147920	AD		Crossed fused kidney ectopia; Single fused kidneys; Ureteropelvic junction obstruction	Postnatal growth retardation; Scoliosis; Vertebral anomalies; Congenital hip dislocations; Joint hyperextensibility; Short fifth finger; Increased digital ulnar loop and hypothenar loop patterns; Absent digital triradius c and/or d; Persistence of fingerpads	Cafe au lait spots; Hirsutism	Microcephaly ; Trapezoid philtrum; Depressed nasal tip; Short nasal columella; Cleft palate; High-arched palate; Large prominent ears; Recurrent otitis media in infancy; Posteriorly rotated ears; Preauricular pit;	Intellectual disability; Seizures; Developmental delay; Hypotonia	Hearing loss	Long palpebral fissures; Eversion of lateral third of lower eyelids; Thick eyelashes; Ptosis ; Blue sclerae; Broad, arched eyebrows; Sparse eyebrows	Congenital heart defect; Ventricular septal defect; Atrial septal defect; Coarctation of aorta	Aspiration pneumonia	Feeding difficulties; Malabsorption; Intestinal malrotation; Anal stenosis; Imperforate anus; Anoperineal fistula	Small penis; Cryptorchidism	Increased susceptibility to infections; Majority of cases are sporadic
KYNU	605197	Vertebral, cardiac, renal and limb defects syndrome 2, OMIM:617661 AR	AR		Hypoplastic kidneys, solitary kidney, ESKF	Short stature, hemivertebrae, vertebral segmentation defecs, shortened limbs, talipes, narrow chest, irregular ribs		Microcephaly, frontal bossing; Low -set ears	Delyed speech (one patient)					Vomiting in the neonatal period; Jaundice		Based on a report of 2 Somali siblings
LIFR	151443	Stuve-Wiedemann syndrome/Schwarts-Jampel type 1 syndrome OMIM:601559	AD	Death in infancy due to hyperthermia r apnoea	No reported kidney manifestations in OMIM	Short stature, spontaneous fractures, osteoporosis, scoliosis, bowing of long bones, short fingers, flextion contractures of hands and feet, long scapulae, thin ribs; hypotonia	Blotching pigmentation of the skin, thin skin, single palmar crease	Frontal bossing, micrognathia, shor nose, smooth tongue, poor dentition, short neck; Low-set ears	Normal intelligence, dysautonomia		Absent corneal reflex, corneal opacities	Pulmonary hypertension	Respiratory insufficiency, apnoea, pumonary hypoplasia	Poor feeding , dysphagia
LRIG2	608869	Urofacial syndrome 2 OMIM 615112	AR		Hydronephrosis; ESKF; Vesicoureteral reflux; Overactive bladder; Trabeculated bladder; Low-capacity bladder; Enuresis; Urinary tract infection			Abnormal facial expression upon smiling, laughing, or crying						Constipation
LRP4	604270	Cenani-Lenz syndactyly syndrome,OMIM:212780	AR		Kidney hypoplasia; Kidney aplasia	Fused ulna and radius; Short ulnae; Short radii; Syndactyly, total or partial; Synostosis; Fused metacarpals; Malformed phalanges; Syndactyly, total or partial; Synostosis; Fused metacarpals; Malformed phalanges		Prominent forehead; Micrognathia			Hypertelorism; Downslanting palpebral fissures
MYOCD	606127	Megabladder, congenital, OMIM:618719	BOTH AD AND AR		Kidney agenesis, unilateral (uncommon); Kidney failure (uncommon); Megabladder											Incomplete penetrance; Carrier females are unaffected
NADSYN1	608285	Vertebral, cardiac, renal, and limb defects syndrome 3 OMIM:618845	AR		Hypoplastic or absent kidneys, unilateral or bilateral; Hyperechoic kidney cortex (in some patients); Ureteral atresia and/or agenesis (in some patients); Small tubular bladder (in some patients)	Short thorax; Rib abnormalities (in some patients); Vertebral segmentation defects; Vertebral fusion defects; Scoliosis; Sacral dimple; Shortening of proximal long bones; Bowing of lower extremities; Micromelia (in some patients); Club feet, bilateral (in some patients)	Sacral dimple; Sacral tuft of hair					Hypoplastic or absent left ventricle; Hypoplastic or absent mitral valve; Bicuspid aortic valve; Double-outlet right ventricle; Infundibular ventricular septal defect; Patent foramen ovale with left-to-right shunt; Patent ductus arteriosus, bidirectional; Transposition of the great arteries; Tubular hyperplasia of left aortic arch; Coarctation of aortic arch; Anomalous origin of left coronary art…	Pulmonary hypoplasia (in some patients)	Polysplenia (in some patients)
NIPBL	608669	Cornelia de Lange syndrome 1 OMIM:122470	AD		Structural anomalies of the kidney tract; Absent/poor corticomedullary differentiation (some patients); Pelvic dilation (some patients); Vesicoureteral reflux (rare); Small kidney (rare); Isolated kidney cyst (rare); Kidney ectopia (rare); Reduced kidney function (in some patients with structural anomalies); Proteinuria (rare)	Prenatal growth retardation; Short stature; small nipples; Limited elbow extension; Dislocation of the radial head; Phocomelia; Single transverse palmar crease; Proximally placed thumbs; Fifth finger clinodactyly; Oligodactyly; Syndactyly of toes 2 and 3	Cutis marmorata; Single transverse palmar crease; Hirsutism; Low posterior hair line	Microcephaly ; Brachycephaly ; Long philtrum; Micrognathia; Anteverted nostrils; Depressed nasal bridge; Thin upper lip; Downturned corners of the mouth; High arched palate; Cleft lip/palate; Widely spaced teeth; Late-erupting teeth; Short neck; Low-set ears;	Intellectual disability; Language delay; Hypertonicity; Self injurious behaviour	Sensorineural hearing loss; Conductive hearing loss to due otitis media	Synophrys ; Myopia; Long curly eyelashes; Ptosis	Congenital heart defect	Pneumonia; Congenital diaphragmatic hernia		Hypoplastic male genitalia; Cryptorchidism	Highly variable phenotype; Many cases due to de novo mutation or chromosome aberration; Empiric risk for a sib of an affected child between 2 and 5%; Prevalence of 0.6 to 10 per 100,000 individuals
NOTCH2	618026	Alagille syndrome 2 OMIM: 610205	AD		Small kidneys, cystic kidneys, renal tubular acidosis, ESKF, proteinuria, haematuria			Pointed chin, broad forehead, long nose			Posterior embryotoxin	Atrial septal defect, pumonary stenosis, Fallot's tetralogy		Cholestatic liver disease
NPHP3	608002	Nephronophthisis 3, OMIM:604387;Renal-hepatic-pancreatic dysplasia 1, OMIM: 208540;Meckel syndrome 7, OMIM:267010	AR	Oligohydramnios	Corticomedullary cysts; Cystic dysplasia; Tubular atrophy;Decreased number of nephrons; Glomerular cysts; ESKF; Ureteral atresia (reported in 1 patient)			Potter facies	Dandy-Walker malformation (variable); Cerebral cysts			Aortic stenosis; Situs abnormalities (in some patients); Atrial septal defect; Patent ductus arteriosus	Lung hypoplasia (secondary to oligohydramnios)	Pancreatic cysts; Pancreatic fibrosis; Biliary Tract; Dysplastic bile ducts; Hyperplastic biliary ducts; Dilated, enlarged bile ducts; Biliary cirrhosis; Asplenia; Polysplenia; Malrotation of the gut; Pancreatic cysts; Pancreatic fibrosis; Dysplastic bile ducts; ; Biliary cirrhosis; Hepatic fibrosis; Hepatic cysts; Hepatomegaly; Ductal plate malformation; Cirrhosis; Cholestasis; Bile duct prolife…		No haematuria; no proteinuria
PAX2	167409	Papillorenal syndrome, OMIM:120330; Renal-coloboma syndrome;Papillorenal syndrome;Glomerulosclerosis, focal segmental, 7	AD		Focal segmental glomerulosclerosis; Nephrotic syndrome; End-stage kidney disease (in some patients); Biopsy shows effacement of foot processes; Small kidneys (in some patients); Congenital anomalies of the kidney and urinary tract (CAKUT); Kidney hypoplasia; End stage kidney failure; Kidney cysts; Multicystic dysplastic kidneys; Medullary sponge kidney (rare); Horseshoe kidney (rare); Nephrolithi…	Joint laxity	Hyperextensible skin; Soft skin		Normal intelligence; Intellectual disability (one patient); Seizure disorder; Arnold Chiari type I malformation	Sensorineural hearing loss (rare)	Retinal coloboma; Optic nerve coloboma; Optic disc dysplasia; Excavation of optic disc (pits); Optic disc hyperplasia; Morning glory optic disc; Hypoplastic optic disc; Orbital cysts; Microphthalmia; Gliosis of optic nerve; Absent optic nerve head; Abnormal retinal pigment epithelium; Abnormal retinal vessels; Chorioretinal degeneration; Retinal detachment (rare); Retinal staphyloma (rare); Retin…					Variable age at onset (late childhood to adult); Incomplete penetrance; Variable severity; Onset in infancy; Variable phenotype; Ocular abnormalities may be very mild; End-stage kidney disease (CKD Stage 5) requiring kidney transplantation is commonly reported
PBX1	176310	CAKUT with or without hearing loss, abnormal ears, or developmental delay OMIM:617641	AD		Renal hypoplasia, dysplasia, ectopia, horseshoe kidney, renal agensis, pelvis dilatation, cystic dysplasia, oligonephronia, ESKF (in some patients)' urinary tract abnormalities, bifid ureter, absent ureter	Growth retardation	Sacral pit in some patients	Dysmorphic facial features, long narrow face, broad nose, thin upper lip; Low-set ears, abnormally shaped ears, hypoplasitc ears, abnormal ear lobes, hypoplastic or thickened helices,	Developmental delay (in some patients), motor delay, speech delay	Hearing loss (in some patients)	Epicanthal folds, strabismus	Congenital heart defects	Respiratory insufficiency in some patients	Poor feeding , dysphagia	Ambiguous genitalia, abnormal sexual development, cryptorchidism, micropenis
PLVAP	607647	Diarrhoea 10, protein-losing enteropathy type, OMIM:618183	AR	Polyhydramnios	Dilated kidney pelvis; Dysplastic kidneys, mild; Polyuria; Dilated ureters			Nuchal edema; Low-set ears			Bilateral colobomas (in 1 patient); Multiple iris cysts (in 1 patient)	Pericardial effusion; Atrial septal defect, small; Ventricular septal defect, small; Thrombosis of the portal vein; Thrombosis of multiple vessels	Pleural effusion	Ascites; Protein-losing enteropathy; Secretory diarrhea; Hematochezia; Edema of stomach; Edema of small intestine; Duodenal inflammation; Focal lymphangiectasia in terminal ileum	Cryptorchidism	Intrafamilial variability; Dysmorphic features may be evident prenatally;
REN	179820	Renal Tubular Dysgenesis OMIM: 267430 AR; Tubulointerstitial kidney disease, AD 4 OMIM:613092	BOTH AD AND AR	Oligohydramnios, severe; Fetal anuria	Kidney tubular dysgenesis; Kidney biopsy shows absence of differentiated proximal tubules; Primitive kidney tubules may exist; Thickening of kidney arterial walls; Anuria	Hypoplasia of the membranous bones of the skull; Underdeveloped membranous cranial bones; Calvaria hypoplasia; Wide cranial sutures; Large fontanelles		Microcephaly ; Potter facies; Low-set ears, abnormally shaped ears, hypoplasitc ears, abnormal ear lobes, hypoplastic or thickened helices				Hypotension, severe	Pulmonary hypoplasia secondary to oligohydramnios; Neonatal respiratory failure due to pulmonary hypoplasia
RET	164761	Renal agenesis, OMIM:191830; Phaeochromocytoma OMIM:171300	BOTH AD AND AR		Kidney artery stenosis	Marfanoid body habitus; Failure to thrive in infancy; Pectus excavatum; Scoliosis; Kyphosis; Lordosis; Joint laxity; Slipped capital femoral epiphyses; Pes cavus; Myopathy	Cutaneous lichen amyloidosis; Flushing attacks; Sweating; Café-au-lait spots; Hemangiomata	Neuromas of lips and tongue; Thick lips; High arched palate; Nodular goiter; Coarse-appearing facies	Hypotonia; Developmental delay; Cerebral hemorrhage		Pedunculated nodules on eyelid margins; Eyelid and corneal neuromas; Medullated corneal nerve fibers; Thickened, anteverted eyelid; Large, prominent eyebrow; Hypertensive retinopathy; Retinal angiomatosis; Congenital cataracts			Hirschsprung disease; Megacolon; Colonic diverticulosis; Constipation; Diarrhea; Ganglioneuroma; Failure to pass meconium in first 48 hours of life; Constipation; Abdominal distention; Vomiting; Enterocolitis; Barium enema shows transition zone between aganglionic contracted segment and dilated proximal bowel		Pheochromocytoma; Medullary thyroid carcinoma; Parathyroid adenoma; Ganglioneuroma; Pheochromocytoma; Parathyroid disease rare; Medullary thyroid cancer is aggressive and can occur in childhood; Fifty percent of cases are sporadic; Adrenal medullary tumor; Familial pheochromocytoma usually bilateral; Male predominance of 3:1 to 5:1; Familial (10%) and isolated cases; Frequent loss of heterozygosi…
ROBO2	602431	Vesicoureteral reflux 2 OMIM:610878	AD		CAKUT; Hypoplastic kidneys; Duplex kidney system; vesicoureteric reflux
ROR2	602337	Robinow syndrome, AR OMIM: 268310	BOTH AD AND AR		Kidney duplication (10%); Hydronephrosis	Scoliosis (77%); Thoracic hemivertebrae (98%); Fused vertebrae; Thoracolumbar scoliosis; Hypoplastic sacrum; Mesomelia (100%); Limited elbow supination (37%); Small hands (84%); Brachydactyly (91%); Clinodactyly (88%) ; Broad thumbs (30%); Brachymesophalangism V; Bifid terminal phalanges;Hypoplastic/absent phalanges; Hypoplastic/absent metacarpals; Broad toes (24%); Bifid terminal phalanges	Nevus flammeus; Nail dysplasia (35%)	Macrocephaly (26%) ; Large anterior fontanel; Delayed fontanel closure; Frontal bossing (78%) ; Long philtrum (39%); Micrognathia (68%) ; Retrognathia (37%) ; Midface hypoplasia (94%); Flat facial profile; Hypertelorism (100%); Wide palpebral fissures (34%); Downslanting palpebral fissures; Prominent eyes (14%); Long eyelashes (59%); Short, upturned nose (95%); Broad nasal bridge (95%); Depressed…	Developmental delay; Intellectual disability (18% of patients)		Hypertelorism (100%); Wide palpebral fissures (34%); Downslanting palpebral fissures; Prominent eyes (14%); Long eyelashes (59%)	Right ventricular outlet obstruction		Abnormal umbilicus; Umbilical hernia	Small penis (100%); Inguinal hernia (21%); Small clitoris (80%); Small labia minora (81%); Small labia majora (40%); Cryptorchidism (67%)	See also autosomal dominant Robinow syndrome (180700); Allelic disorder to brachydactyly type B
SALL1		Townes-Brocks syndrome 1, OMIM:107480;Townes-Brocks branchiootorenal-like syndrome, OMIM:107480	AD		Hypoplastic kidneys; Multicystic kidneys; Dysplastic kidneys; Kidney failure; Vesicoureteral reflux; Urethral valves;	Broad thumb; Bifid thumb; Triphalangeal thumb; Preaxial polydactyly; Pseudoepiphyses of second metacarpal; Fusion of triquetrum and hamate; Absent triquetrum and navicular bones; 2-3 and 3-4 finger syndactyly; Fusion of metatarsals; Short metatarsals; Absent/hypoplastic third toe; Fifth toe clinodactyly; 3-4 toe syndactyly		Microcephaly; Overfolding of superior helix; Large ears; Preauricular tags; Preauricular pits; Microtia; Satyr ear ;	Intellectual disability (rarely noted)	Sensorineural hearing loss	Chorioretinal coloboma (rare); Duane anomaly (rare)	Tetralogy of Fallot; Ventricular septal defect		Duodenal atresia; Imperforate anus; Anal stenosis; Anterior placement of anus; Rectovaginal/rectoperineal fistula; Gastroesophageal reflux; Umbilical hernia	Hypospadias; Bifid scrotum; Prominent midline perineal raphe; Cryptorchidism; Rectovaginal fistula; Vaginal aplasia; Bifid uterus
SIX5	600963	Branchiootorenal syndrome 2, OMIM:610896	AD		Dysplastic kidneys, hypoplastic kidneys, impaired kidney function, renal agenesis			Preauricular tag, preauricular sinus, cervical fistulas, pinna malformations, hemifacial microsomia		Hearing loss
STRA6		Microphthalmia, syndromic 9, AR MIM:601186	AR		Horseshoe kidney; Hydronephrosis; Pelvic kidney; Hypoplastic kidney; Malrotation of kidney; Hypoplastic kidney arteries (rare)	Short stature; Intrauterine growth retardation; Diaphragmatic hernia or eventration; Digital contractures (in some patients); Claw-like toes (in some patients)	Only upward-growing eyebrows (uncommon)	Micrognathia (uncommon); Broad nasal bridge (uncommon); Large, low-set ears (uncommon)	Intellectual disability, profound; Hypotonia		Anophthalmia, clinical; Microphthalmia, bilateral (isolated feature in some patients); Blepharophimosis (uncommon) ; Broad, flared eyebrows; Only upward-growing eyebrows (uncommon); Hypoplasia or absence of optic nerve; Coloboma, isolated (in some patients)	Ventricular septal defect; Atrial septal defect; Hypoplastic left atrium; Single ventricle; Dilation of atrium; Dilation of ventricle; Small ventricle; Pulmonic valve stenosis (rare); Patent ductus arteriosus; Agenesis of pulmonary vessels; Pulmonary artery atresia (rare); Alveolar capillary dysplasia (rare); Tetralogy of Fallot (rare); Coarctation of aorta (rare); Truncus arteriosus communis (ra…	Pulmonary hypoplasia, usually bilateral; Pulmonary agenesis, usually bilateral; Respiratory insufficiency; Alveolar capillary dysplasia; Unilobular lung	Hypoplastic spleen; Multilobulated spleen	Inguinal hernia; Cryptorchidism; Hypoplastic, bicornuate uterus; Streak ovaries
TBC1D1	609850	CAKUT	AD		Dysplastic kidney									Obesity
TBX18	604613	CAKUT 2 AD, OMIM:143400	AD		Kidney asymmetry; Hypoplastic kidneys; Kidney dysplasia; Pelviectasis; Hydronephrosis; Kidney failure (in some patients); Megaureter; Flank pain; Ureteropelvic junction obstruction; Ureteropelvic junction obstruction											Variable phenotype; Some patients may be asymptomatic; Some patients may need surgery or kidney transplant; Four unrelated families have been reported (last curated September 2015)
TFAP2A	107850	Branchiooculofacial syndrome, MIM:113620	AD		Kidney agenesis; Cystic kidney	Prenatal growth deficiency (27%); Postnatal growth deficiency (50%); Widely spaced nipples; Supernumerary nipples; Malar hypoplasia; Mastoid hypoplasia with absence of air cells; Fusion of middle ear ossicles; Kyphosis; Lordosis; Polydactyly; Clinodactyly ; Single transverse palmar crease; Hypoplastic thumbs	Aplasia cutis congenita; Subcutaneous scalp cysts; Hemangiomatous branchial clefts (extend along sternocleidomastoid muscle); Single transverse palmar crease; Hypoplastic fingernails; Premature graying of hair	Microcephaly ; Micrognathia ; Small forehead; Broad nasal tip; Divided nasal tip; Depressed nasal bridge; Short nasal septum; Pseudocleft; Incomplete/complete cleft lip; Cleft palate; Lip pits; Dental abnormalities; Branchial anomalies; Low-set ears; Posteriorly rotated ears; Hypoplastic superior helix; Microtia; Posterior auricular pit; Preauricular pit; Overfolded ears; Supraauricular sinuses;	Mild Intellectual disability; Agenesis of cerebellar vermis	Conductive hearing loss	Lacrimal sac fistula; Orbital dermoid cyst; Iris pigment epithelial cyst; Combined hamartoma of the retina and retinal pigment epithelium; Upslanting palpebral fissures; Telecanthus ; Hypertelorism; Ptosis ; Lacrimal duct obstruction; Iris coloboma; Retinal coloboma; Microphthalmia; Anophthalmia; Myopia; Cataract; Strabismus					Normal intelligence in majority
TMEM260	617449	Structural heart defects and renal anomalies syndrome, OMIM:617478	AR	Two-vessel cord; Single umbilical artery; Omphalomesenteric duct remnant	Kidney failure; Kidney cysts			Microcephaly	Partial agenesis of corpus callosum (in some patients)			Ventricular septal defect; Atrial septal defect; Tricuspid valve atresia; Truncus arteriosus; Tetralogy of Fallot; Pulmonary stenosis; Interrupted aortic arch; Right aortic arch; Persistent left superior vena cava; Partial anomalous pulmonary venous return; generalised oedema		Protein-losing enteropathy (in 1 patient); Necrotizing enterocolitis (in 1 patient)		Phenotypic variability, intrafamilial;
WBP11	618083	Vertebral, cardiac, tracheoesophageal, renal, and limb defects, OMIM:619227	AD		Kidney agenesis; Enlarged kidney; Small kidney; Pelvic kidney	Short stature; Low body weight; Pectus excavatum; Abnormality of right-sided ribs; Microcephaly ; Variable fusions of cervical vertebrae; Variable thoracic butterfly vertebrae; Bilateral omovertebral bones (at C5); Spina bifida occulta (at C5); Spinal canal stenosis (at C4;C5); Scoliosis; Thumb hypoplasia; Radial ray deficiency; Tapered fingers; Camptodactyly ; Fifth-finger clinodactyly; Deviatio…	Hypoplastic toenails	Microcephaly ; Low posterior hairline; Facial asymmetry; Broad forehead; Retrognathia; Wide nose; Submucous cleft palate; Velopharyngeal insufficiency; Short neck; Webbed neck; Preauricular pit; Preauricular skin tags; Low-set ears; Dysplastic ears; Anteverted ears	Developmental delay; Intellectual disability, mild; Ventriculomegaly; Agenesis of corpus callosum; Attention-deficit/hyperactivity disorder		Deeply set eyes	Ventricular septal defect; Atrial septal defect; Anomalous pulmonary venous return; Pulmonary stenosis; Hypoplastic left ventricle; Single atrium; Patent foramen ovale; Bicuspid aortic valve; Interrupted aortic arch; Vascular ring; Abnormal subclavian artery morphology	Choanal atresia; Tracheoesophageal fistula	Esophageal atresia; Tracheoesophageal fistula; Duodenal atresia	Inguinal hernia; Cryptorchidism	Markedly variable expressivity, including intrafamilial variability; Incomplete penetrance
ZIC3	300635	VACTERL association, XL, OMIM: 314390	X-LINKED: hemizygous mutation in males, AR mutations in females		Hydronephrosis; Enlarged kidneys; Urethral atresia	Vertebral anomalies; Humeral hypoplasia; Radial aplasia; Hexadactyly; Proximally placed thumb			Hydrocephalus			Cardiac malformations, variable; Atrial isomerism; Atrioventricular septal defect; Subvalvular pulmonary stenosis; Transposition of the great arteries	Tracheoesophageal fistula	Imperforate anus; Anal atresia; Tracheoesophageal fistula		Variable phenotype
ZMYM2	602221	Neurodevelopmental-craniofacial syndrome with variable renal and cardiac abnormalities, OMIM:619522	AD		Structural kidney defects (in some patients); Small kidneys; Kidney agenesis; Hydronephrosis; Malrotated kidneys; Vesicoureteral reflux; Urethral stricture	Hyperextensible joints; Small hands; Tapering fingers; Fifth finger clinodactyly; Small feet; Hyperextensible joints; Small hands; Tapering fingers; Fifth finger clinodactyly; Small feet	Hypoplastic nails	Microcephaly ; Dysmorphic facial features; Small nose; Hypoplastic nares; Low-set ears; Dysplastic ears	Developmental delay; Impaired intellectual development, mild; Learning difficulties; Speech delay; Hypotonia; Seizures (in some patients); Autistic features; Attention deficit hyperactivity disorder (ADHD); Stereotypies		Hypertelorism; Epicanthal folds; Downslanting palpebral fissures	Congenital heart defects (in some patients); Septal defects; Patent ductus arteriosus			Cryptorchidism; Hypospadia	Highly variable phenotype; De novo mutation (in some patients)

## Sheet: Ciliopathies,cystic kidney
S Table 2: Systems affected in (features extracted from OMIM)
Gene	OMIM	Disease	Inheritance	Manifestations at presentation	Kidneys	Growth and musculoskeletal	Skin, hair and nails	Head and Neck	Neurological	Hearing	Ocular	Cardiovascular	Respiratory	Gastrointestinal and liver	Genitalia
AHI1 (RC)	608894	Joubert syndrome 3 OMIM:608629	AR		Nephronophthisis (less common); End-stage kidney disease			High-rounded eyebrows; Broad nasal bridge; Anteverted nostrils; Triangular-shaped, open mouth; Low-set ears	Hypotonia; Ataxia; Delayed walking; Delayed motor development; Intellectual disability; Impaired expressive speech; Lack of verbal communication; Cerebellar vermis hypoplasia; 'Molar tooth sign' on MRI; Deep posterior interpeduncular fossa; Thick and elongated superior cerebellar peduncles		Abnormal eye movements; Oculomotor apraxia; Nystagmus; Retinal dystrophy; Pigmentary retinopathy; Impaired vision; Abnormal electroretinogram (ERG); Ptosis ; Epicanthal folds, mild		Neonatal breathing dysregulation; Hyperpnea, episodic; Tachypnea, episodic; Central apnea
ALG5 (Cystic)	604565	Polycystic kidney disease 7	AD	Adult ongressive	Multiple small kidney cysts, small atrophic kidneys, interstitial fibrosis, ESKF, Hypertension (in some patients0									Liver cysts (in some patients), Diverticular disease (in some patients)
ALG8 (Cystic)	608103	Polycystic liver disease 3 with or without kidney cysts, OMIM:617874	AD		Kidney cysts (in some patients)									Liver cysts, small and large
ALG9 (Cystic)	606941	Cystic liver disease;cystic kidney disease;Gillessen-Kaesbach-Nishimura syndrome, 263210	BOTH AD and AR (but AR mutations cause a more SEVERE disease form)	Onset in utero; May be lethal in utero;	Polycystic kidneys	Skeletal dysplasia; Joint contractures; Thick occipital bone; Decreased ossification of the skull; Absent or decreased ossification of the vertebral bodies; Absent ossification of the pubic rami; Round pelvis; Ovoid ischia; Brachymelia; Short tubular bones; Metaphyseal broadening; Ulnar deviation of the hands; Abnormal feet position		Microcephaly ; Brachycephaly ; Micrognathia ; Retrognathia ; Flat philtrum; Beaked nose; Hypoplastic alae nasi; Short neck; Low-set ears; Posteriorly rotated ears; Fleshy ears			Hypertelorism	Congenital heart defects	Lung hypoplasia; Abnormal lung lobation	Dilated pancreatic ducts; Periportal fibrosis								Onset in utero; May be lethal in utero;
ALMS1 (RC)	606844	Bardet-Biedl Syndrome;Alstrom syndrome, OMIM:203800	AR		Nephritis, chronic; Hypertension; Kidney failure; Kidney structural anomalies (reported in 1 family); Narrowing of the ureteropelvic junctions; Deformities of the calyceal system	Short stature; Truncal obesity (onset in childhood)	Acanthosis nigricans; Alopecia	Gingivitis; Discolored enamel; otitis media	Developmental delay	Hearing loss	Cone-rod dystrophy; Pigmentary retinopathy; Photophobia (infancy); Nystagmus (infancy); Blindness; Subcapsular cataracts; Bull's-eye maculopathy; Waxy optic disc palor; Hyperopia, moderately high; Central vision loss precedes peripheral visual loss; Visual field constriction; Abnormal cone and rod functions at birth seen on ERG; Nonrecordable ERG after 7 years of age	Dilated cardiomyopathy (infancy); Congestive heart failure; Atherosclerosis	Asthma; Recurrent pulmonary infections	Hepatitis, chronic active; Hepatomegaly; Hepatic steatosis
ANKS6 (RC plus Cystic)	615370	Nephronophthisis 16, OMIM:615382	AR	Onset in early infancy; Some patients show onset in childhood; Progressive kidney disorder	Polycystic kidney disease; Enlarged kidneys; Kidney failure							Aortic stenosis (in some patients); Pulmonic stenosis (in some patients); Hypertrophic cardiomyopathy (in some patients); Patent ductus arteriosus (in some patients)		Hepatic fibrosis; Cholestasis								Onset in early infancy; Some patients show onset in childhood; Progressive kidney disorder
ARL13B (RC)	608922	Joubert syndrome 8, OMIM612291	AR		No definite renal phenotype reported	Obesity (in 1 patient)			Molar tooth sign; Occipital encephalocele (in some patients); Psychomotor delay; Intellectual disability;Hypotonia; Ataxia		Pigmentary retinopathy, Optic disc pallor, abnormal eye movements; Oculomotor apraxia;		Breathing anomalies
ARL6 (RC)	608845	Bardet Biedl syndrome 3 OMIM:600151	AR		Renal hypoplasia, renal structural anomalies	Obesity, Brachydactyly, Polydactyly of the hands and feet			Delayed development (in some patients); Intellectual disability (in some paitents)		Retinitis pigmentosa, retinal dystrophy	Hypertrophy of the interventricular septum, Tricuspid regurgitation			Small genitalia
B9D2 (RC)	611951	Joubert syndrome 34, OMIM:614175;? Meckel syndrome 10, OMIM:614175	AR		Kidney cysts	Tibial and fibular mesomelic dysplasia; Bowed long bones; Postaxial polydactyly	Sacral dimple	Cleft palate; Tongue tumors; Bifid uvula; Frontal bossin ; Dysplastic ears	Occipital encephalocele ; Anencephaly ); Inferior vermian agenesis ; Cerebellar hypoplasia ; Dilated 4th ventricle ; Seizures ; Molar tooth sign; Foramen magnum encephalocele		Ptosis ; Epicanthus; Small palpebral fissures			Ductal plate malformation; Persistent of bile duct remnants	Micropenis; Hypospadias
BBS1 (RC)	209901	Bardet-Biedl syndrome 1 OMIM:209900	AR		Renal anomalies	Obesity, polydactyly of hands and feet, usually post-axial (major); brachydactyly		High-arched palate, dental croding, small tooth roots	Speech disorder, speech delay, learning disabilities, developmental delay, intellectual disability, ataxia, poor coordination		Retinal degeneration, strabismus, cataracts			Hepatic fibrosis, Hirschsprung's disease	Hypogonadism, hypogenitalia
BBS10 (RC)	610148	Bardet Biedl syndrome 10 OMIM:615987	AR		Kidney anomalies; Cystic kidneys (may be observed prenatally); ESKF	Obesity; Polydactyly of the hands and feet			Cognitive impairment		Retinal dystrophy; Retinitis pigmentosa				Hypogonadism
BBS12 (RC)	610683	Bardet Biedl syndrome 12 OMIM:615989	AR		Kidney anomalies (in some patients)	Obesity; Polydactyly of the hands and feet			Cognitive impairment		Retinitis pigmentosa				Hypogonadism
BBS2 (RC)	606151	Bardet Biedl syndrome 2 OMIM:616562	AR		Kidney hypodysplasia (in some patients); Kidney malrotation	Obesity; Polydactyly of the hands, postaxial; Polydactyly of the feet, postiaxial			Developmental delay; Intellectual disability		Retinitis pigmentosa; Retinal degeneration	Dilated cardiomyopathy (in some patients); Bicuspid aortic valve (in some patients); Atrial septal defect (in some patients)			Hypogenitalism; Hypogonadism
BBS4 (RC)	600374	Bardet Biedl syndrome 4 OMIM:615982	AR		Kidney cysts; Kidney anomalies	Obesity; Polydactyly of the hands ; Brachydactyly; Syndactyly; Polydactyly of the feet		Impaired olfaction (in some patients); Dental abnormalities (in some patients)	Intellectual disability (in some patients)		Retinal degeneration; Retinitis pigmentosa; Night blindness				Cryptorchidism; Hypogenitalism; Hypogonadism
BBS5 (RC)	603650	Bardet Biedl syndrome 5 OMIM:615983	AR		Kidney abnormalities	Obesity; Brachydactyly of the hands; Syndactyly of the hands; Polydactyly (in some patients) of the hands			Cognitive impairment		Retinitis pigmentosa; Macular dystrophy				Hypogenitalism; Hypogonadism
BBS7 (RC)	607590	Bardet Biedl syndrome 7 OMIM:615984	AR		kidney abnormalities	Obesity; Polydactyly of the hands, postaxial; Polydactyly of the feet, postiaxial			Intellectual disability		Retinitis pigmentosa				Hypogenitalism
BBS9 (RC)	607968	Bardet Biedl syndrome 9 OMIM:615986	AR		kidney disease	Obesity			Intellectual disability		Retinitis pigmentosa
C5orf42 (RC)	614571	Joubert syndrome;Oral-facial-digital syndrome type VI;Joubert syndrome 17	AR		Kidney agenesis; Kidney dysplasia	Short stature; Failure to thrive; Polydactyly of the hands; Syndactly of the hands; Polydactyly of the feet; Central polydactyly; Preaxial polydactyly; Postaxial polydactyly; Mesoaxial polydactyly; Clinodactyly ;; Central Y-shaped metacarpal; Brachydactyly; Preaxial polydactyly; Syndactyly of the feet		Cleft lip; Intraoral frenula; Lobed tongue; Lingual nodules; Sublingual nodules; Notched lip; High-arched palate; Cleft palate; Broad nasal tip; Micrognathia; Posteriorly rotated ears; Low-set ears	Global developmental delay; Ataxia; Molar tooth sign; Cerebellar vermis hypoplasia; Cerebellar vermis agenesis; Cerebellar vermis hypoplasia; Molar tooth sign; Developmental delay; Intellectual disability;Hypotonia; Hypothalamic hamartoma	Conductive hearing loss	Oculomotor apraxia; Hypertelorism; Epicanthal folds; Nystagmus; Esotropia		Hyperventilation, episodic; Abnormal breathing pattern
CC2D2A (RC)	612013	Joubert syndrome 9; COACH sydnrome 2; Meckel syndrome 6; Retinitis pigmentosa 93	AR		Echogenic kidneys, nephronophthisis, ESKF, Hypertension; cystic dysplasia	Polydactyly, club feet		Cleft palate	Intellectual disability, seizures (in some patients), ventriculomegaly, molar tooth sign; anencephaly (in some patients)		Retinitis pigmentosa, astigmatism, nystagmus, cataract; oculomotor apraxia, chorioretinal coloboma, strabsimus, ptosis		Abnormal breathing pattern	Hepatomegaly, congenital hepatic fibrosis, bile duct prolferation , splenomegaly	Inguinal hernia
CEP290 (RC)	610142	Joubert syndrome 5 , Meckel syndrome 4, Senior Loken syndrome 6	AR		Cortical cysts, nephronophthisis, urinary concentraing defect, ESKF				Hypotonia, intellectual disability, cerebellar vermis aplasia,ataxia, molar tooth sign		Congenital amaurosis, tapetoretinal degeneration, nystagmus, retinal coloboma, oculomotor apraxia		neonatal breathing dysregulation , hyperpnoae, tachypnoea, central apnoea
CENPF (RC)	600236	Stromme syndrome, OMIM:243605	AR	Onset in utero; Early childhood lethality may occur; Highly variable phenotype	Kidney hypodysplasia; Hydronephrosis	Polydactyly, preaxial (1 patient)		Microcephaly ; Micrognathia ; Low-set ears; Broad nasal bridge; High nasal bridge; Short columella; Wide mouth; Cleft palate	Learning disabilities (in some patients); Hydrocephalus; Agenesis of the corpus callosum; Cerebellar hypoplasia		Microphthalmia; Microcornea; Anterior chamber defects; Sclerocornea; Iris coloboma; Optic nerve hypoplasia; Peters anomaly; Tortuous retinal vessels; Cataracts; Hypertelorism; Deep-set eyes	Persistent foramen ovale; Myopathic changes; Hypoplastic muscular tissue; Small cardiomyocytes with little cytoplasm		Accessory spleen (1 patient); Duodenal atresia; Jejunal atresia; Intestinal atresia; Intestinal malrotation								Onset in utero; Early childhood lethality may occur; Highly variable phenotype
CEP104 (RC)	616690	Joubert syndrome 25, OMIM616781	AR	Onset in infancy; Three unrelated patients have been reported (last curated February 2016)					Delayed psychomotor development, severe; Ataxia (in some patients); Cerebellar hypoplasia; Molar tooth sign; Hypotonia (in some patients)		Oculomotor apraxia; Abnormal electroretinogram (in some patients)		Respiratory abnormalities (in some patients)									Onset in infancy; Three unrelated patients have been reported (last curated February 2016)
CEP164 (RC plus Cystic)	614848	Nephronophthisis 15, OMIM:614845	AR		Nephronophthisis	Obesity (in some patients); Polydactyly of the hands			Developmental delay (in 1 patient); Seizures (in 1 patient); Cerebellar vermis hypoplasia (in 1 patient)		Retinal degeneration; Leber congenital amaurosis; Nystagmus (in 1 patient); Blindness (in some patients)			Liver failure (in some patients)
CEP41 (RC)	610523	Joubert syndrome 15 OMIM:614464	AR		Nephronophthisis (1 patient)	Polydactyly of the hands			Hypotonia; Ataxia; Delayed psychomotor development; Intellectual disability; Molar tooth sign		Oculomotor apraxia (variable); Retinopathy (rare)		Breathing abnormalities (variable)	Liver abnormalities, mild (1 patient)	Ambiguous genitalia (1 patient); Micropenis
CEP83 (RC plus Cystic)	615847	Nephronophthisis 18 OMIM:615862	AD	Onset in early childhood; About 50% of patients have intellectual disability and/or hydrocephalus	Nephronophthisis; Tubulointerstitial nephritis; Microcystic tubular dilatations; Hypertension; Corticomedullary cysts; Tubular atrophy; Thickening of the glomerular basement membrane; End-stage kidney disease				Intellectual disability (in some patients); Hydrocephalus (in some patients)		Retinitis (in some patients); Strabismus (in some patients)			Hepatic involvement (in some patients); Cholestasis (in some patients); Hepatic cytolysis (in some patients); Portal fibrosis (in some patients)								Onset in early childhood; About 50% of patients have intellectual disability and/or hydrocephalus
COL4A1 (Cystic)	120130	Haematuria;Angiopathy, hereditary, with Nephropathy, Aneurysms, and muscle Cramps OMIM:611773	AR		Haematuria, micro and macroscopic; Renal cysts; Renal failure mild, normal GBM but other kidney basement membranes abnormal		Capillary tortuosity in nail beds, abnormal basement membrane at dermoepidermal junction		Leukoencephaly, cerebrovascular accidents (in some patients), dilated microvascular spaces		Retinal arteriolar tortuosity, retinal haemorrhage	Arrhythmias, supraventricular; arteriole aneurysms, Raynaud's phenomenon
CRB2 (RC)	609720	Ventriculomegaly with cystic kidney disease OMIM:219730; FSGS9 OMIM:616220	AR	Onset in utero; Most pregnancies with affected fetuses resulted in elective termination	ESKF; Echogenic kidneys; Cystic tubular dilatation in the corticomedullary area and medulla; Cysts contain eosinophilic proteinaceous material; Effacement of epithelial foot processes	Post-axial polydactyly (one foetus)			Hydrocephaly; Ventriculomegaly; Dilated ventricles; Focal hyperplasia of the choroid plexus; Seizures; Gray matter heterotopia (in some patients); Leukoencephaly, cerebrovascualr accidents (in some patients), dialed microvascular spaces			Ventricular septal defect (1 patient)										Onset in utero; Most pregnancies with affected fetuses resulted in elective termination
CSPP1 (RC)	611654	Joubert syndrome 21 OMIM:615636	AR	Prenatal onset; Variable features; Variable severity; May result in early death	Hyperechogenic kidneys (in some patients); Cystic kidneys (in some patients)	Bell-shaped chest (in some patients); Short, horizontal ribs (in some patients)		Single nostril (1 family)	Delayed psychomotor development; Intellectual disability;Hypotonia; Cerebellar ataxia; Posterior fossa malformations; Hypoplasia of the inferior cerebellar vermis; Dysplastic superior cerebellar vermis; Elongated superior cerebellar peduncles; Posterior fossa cyst; Occipital encephalocele (in some patients); Molar tooth sign on brain imaging; Hypoplasia of the brainstem; Thin corpus callosum	Sensorineural hearing loss	Oculomotor apraxia; Strabismus; Ptosis ; Fused eyes (1 family); Anophthalmia (1 family); Retinopathy (in some patients)		Abnormal breathing pattern; Dyspnea; Apnea; Pulmonary hypoplasia (in some patients)	Hepatic fibrosis (in some patients)								Prenatal onset; Variable features; Variable severity; May result in early death
DDX59 (RC)	615464	Orofaciodigital syndrome V, OMIM:174300	AR		Fused kidneys (rare)	Scoliosis (rare); Postaxial polydactyly of hands; Cutaneous syndactyly of hands ; Fifth finger clinodactyly of hands ; Postaxial polydactyly of feet ; Cutaneous syndactyly of feet		Microcephaly; Frontal bossing; Long nose; Lobulated tongue; Bifid tongue tip; Prominent jaw; High-arched palate; Cleft palate (in some patients); Midline lip defect, subtle (in some patients); Bifid uvula (in some patients); Duplicated frenulum (in some patients); Hypodontia (in some patients); low set ears	Intellectual disability; Developmental delay; Agenesis of the corpus callosum (in some patients); Seizures (in some patients); Subcortical white matter abnormalities seen on MRI		Hypertelorism; Hypertropia, unilateral (in 1 patient); Optic disc dysplasia (colobomatous appearance, in 1 patient)	Tetralogy of Fallot (rare); Ventricular septal defect (rare)		Feeding difficulties; Hirschsprung disease (rare)
DHCR7 (RC)	602858	Smith-Lemli-Opitz syndrome, OMIM:270400	BOTH AD and AR		Kidney agenesis; Hydronephrosis; Single kidney; Cystic kidneys; Ureteropelvic junction obstruction	Short stature; Birth weight <2500gm; Failure to thrive; Hip dislocation; Hip subluxation; Limb shortening; Short thumbs; Postaxial polydactyly; Proximally placed thumbs; Syndactyly of second and third toes; Postaxial polydactyly; Talipes calcaneovalgus; Short, broad toes; Overriding toes; Metatarsus adductus	Severe photosensitivity; Eczema; Facial capillary hemangioma; Blonde hair	Microcephaly ; Micrognathia ; Bitemporal narrowing; Anteverted nares; Broad, flat nasal bridge; Cleft palate; Hypoplastic tongue; Broad alveolar margins; Large central front teeth; Dental crowding; Low-set ears; Posteriorly rotated ears	Intellectual disability; Seizures; Hypotonia (early infancy); Hypertonia (childhood); Hydrocephalus; Frontal lobe hypoplasia; Periventricular gray matter heterotopias; Abnormal sleep pattern; Self injurious behavior; Aggressive behavior		Ptosis ; Epicanthal folds; Cataracts; Hypertelorism; Strabismus	Ventricular septal defect; Atrial septal defect; Coarctation of aorta; Patent ductus arteriosus	Hypoplastic lungs; Incomplete lobulation of the lungs	Poor suckling; Vomiting; Constipation; Malrotation; Pyloric stenosis	Hypospadias; Ambiguous genitalia; Micropenis; Hypoplastic scrotum; Bifid scrotum; Microurethra; Cryptorchidism
DNAJB11 (Cystic)	611341	Polycystic kidney disease 6 with or without polycystic liver disease OMIM:618061	AD		Kidney insufficiency; Kidney cysts, small (< 1 to 3 cm); Kidneys are not enlarged; Interstitial fibrosis (in some patients); Hypertension; ESKF (in some patients)									Liver cysts (in some patients)
DYNC2H1 (RC)	603297	Short-rib thoracic dysplasia 3 with or without polydactyly OMIM:613091	AR		Enlarged kidneys; Dysplastic kidneys; Polycystic kidneys	Short stature (in childhood); Small thorax; Shortened ribs; Horizontally oriented ribs; Handlebar clavicles; Scoliosis; Pelvis; Small ilia; Acetabular spurs; Limbs; Shortened long bones; Shortened femurs; Bowed femurs; Widened metaphyses; Metaphyseal spurs; Tibial agenesis; Hypoplastic ulna (in some patients); Hypoplastic fibula (in some patients); Ovoid tibia, shorter than the fibula (rare); Han…		Cleft lip/palate (in some patients); Lingual hamartoma (rare); Bifid tongue (rare)	Cerebellar cyst (rare); Corpus callosum agenesis (rare)			Transposition of the great vessels (rare)	Respiratory problems due to small thorax; Abnormal lung lobulation (rare)	Cystic pancreas (rare); Intestinal malrotation (rare); Anal atresia (in some patients); Biliary dysplasia (rare)	Micropenis (in some patients); Ambiguous genitalia (in some patients); Cloacal developmental abnormalities (rare)
DZIP1L (Cystic)	617570	Polycystic kidney disease 5 OMIM:617610	AR	Onset in early childhood; Slowly progressive;	Polycystic kidneys; Multiple tiny cysts; Enlarged kidneys; Hypertension; Hyperechogenic kidneys; Poor cortico-medullary differentiation; Punctate calcifications; ESKF																	Onset in early childhood; Slowly progressive;
FLCN (Cystic)	607273	Birt-Hogg-Dube syndrome	AD		Kidney tumours in about 30% of patients, kidney cysts		Fibrofolliculomas, skin tags, tumours of the hair disc , lipomas, angiolipomas	Facial papules					Lung cysts (in about 80% of patients); Bullous disease, spontaneous pneumothorax 9in about 30% of patients)
GANAB (Cystic)	104160	Polycyctic kidney disease 3 OMIM:600666	X-LINKED: hemizygous mutation in males, AD mutations in females may cause disease (may be less severe, later onset than males)		Kidney cysts; Hypertension (in some patients); Kidney dysfunction (in some patients)							Intracranial aneurysm (1 family)		Liver cysts; Liver dysfunction (in some patients)
GLA (Cystic)	300644	Fabry disease, OMIM	AD	Onset usually in childhood or adolescence;	ESKF; FSGS; Hypertension;Vacuolization of glomerular and tubular epithelial cells	Delayed growth; Delayed puberty	Hypohidrosis; Angiokeratoma		Transient ischemic attacks; Strokes; Seizures; Autonomic dysfunction; Acroparesthesias, episodic; Pain and paresthesia in the extremities, episodic; Painful crises precipitated by exercise, fatigue, or stress		Corneal and lenticular opacities; Whorl-like corneal dystrophy in carrier females	Angina; Left ventricular wall hypertrophy; Ventricular septal hypertrophy; Myocardial infarction; Valvular disease (mitral); Congestive heart failure; Vessel ectasia	Mild obstructive lung disease	Abdominal pain; Episodic diarrhea; Nausea; Vomiting; Tenesmus								Onset usually in childhood or adolescence;
HNF1B (RC plus Cystic)	189907	Renal cysts and diabetes syndrome OMIM:137920	AR	Highly variable phenotype; Variable age at onset, range infancy to adult;	CAKUT; ESKF; ; Unilateral kidney agenesis; Kidney cysts; Kidney hypoplasia; Interstitial fibrosis; Cortical atrophy; Abnormal nephrogenesis; Decreased numbers of glomeruli; Enlarged glomeruli; Glomerular tufts; Glomerular cysts; Oligomeganephronia; Abnormal kidney calyces; Abnormal kidney pelvises; Pelviureteric junction obstruction; Hypoplastic glomerulocystic kidney disease; Reduced fractional …	Gout, early-onset								Pancreas atrophy; Subclinical defect in pancreatic exocrine function; Subclinical abnormal liver function tests	Hypospadias; Asthenospermia; Epididymal cysts; Atresia of the vas deferens; Vagina aplasia; Rudimentary uterus; Bicornuate uterus							Highly variable phenotype; Variable age at onset, range infancy to adult;
HYLS1 (RC)	610693	Joubert syndrome;Hydrolethalus syndrome, OMIM:236680	AR	Polyhydramnios; Seventy percent of cases are stillborn; Live born infants die within few hours of birth;	Hydronephrosis	Intrauterine growth retardation; Agenesis of diaphragm; Cleft in skull base; Key-hole shaped deformity of base of skull (occipitoschisis); Short arms; Proximal tibial hypoplasia; Postaxial polydactyly of the hands; Preaxial polydactyly of the feet; Club feet; Hallux duplication		Micrognathia; Bifid nose; Cleft palate; Lateral or midline cleft lip; Lower lip cleft; Broad neck; Malformed ears; Low-set ears	Severe prenatal onset hydrocephalus; Absent corpus callosum; Absent septum pellucidum; Absent pituitary; Arhinencephaly; Anencephaly; Cerebral gyral anomalies; Cerebellar heterotopias; Dandy-Walker anomaly		Microphthalmia	Atrioventricular canal; Ventricular septal defect	Hypoplastic larynx; Tracheal stenosis; Bronchial stenosis; Defective lobation; Pulmonary agenesis	Omphalocele; Accessory spleen; Incomplete bowel rotation	Hypospadias; Duplicated uterus; Vaginal malformation							Polyhydramnios; Seventy percent of cases are stillborn; Live born infants die within few hours of birth;
ICK (RC)	612325	Endocrine-cerebroosteodysplasia, OMIM:612651	AR	Death in utero or as neonate	Dilated cystic tubules; Hyperechogenic kidneys; Large kidneys	Hip abduction; Micromelia; Shortened upper limbs; Bowing of the forearms; Widened proximal metaphyses of the femur and tibia; Ulnar deviation of the hands; Postaxial polydactyly; Preaxial polydactyly; Brachydactyly; Syndactyly; Sandal gap between first and second toes		Midface hypoplasia; Micrognathia ; Excess skin below skin; Wide nasal bridge; Flattened nasal tip; Cleft lip; Cleft palate; Natal teeth; Dysplastic ears; Low-set ears	Hydrocephalus; Ventriculomegaly; Holoprosencephaly; Hypoplastic or absent corpus callosum; Pituitary agenesis; Hippocampus genesis; Cortical malformations; Brainstem malformation; Cerebellar abnormalities		Small, sunken eyes; Fused eyelids (in some patients)		Hypoplastic or absent epiglottis; Hypoplastic or absent larynx		Unfused urogenital folds; Ambiguous genitalia; Microphallus; Hypoplastic scrotum; Cryptorchidism; Hypospadias; Sex reversal with hypoplastic labial folds; Squamous metaplasia of bladder (uncommon)							Death in utero or as neonate
IFT122 (RC)	606045	Cranioectodermal dysplasia;Cranioectodermal dysplasia 1, 218330	BOTH AD and AR	Clinical variability; Some affected individuals die in utero or in early infancy	Progressive kidney failure; Tubulointerstitial nephritis	Narrow chest; High position of clavicles; Irregular scapulae Pectus excavatum; Short ribs; Osteoporosis; Joint laxity; Craniosynostosis, sagittal suture (approx. 50% patients); Rhizomelic limb shortening (especially arms); Short humeri; Short fibulae; Flattened epiphyses; Smooth epiphyses; Postaxial polydactyly (rare); Single transverse palmar creases; Brachydactyly; Clinodactyly (fifth finger) ;…	Thin nails; Short nails; Fine hair; Sparse hair; Slow-growing hair	Dolichocephaly ; Scaphocephaly; Turribrachycephaly; Frontal bossing ; Occipital bossing; Full cheeks; Broad nasal bridge; Anteverted nares; Everted lower lip; High arched palate; Accessory frenula; Abnormal dental position; Small teeth; Widely spaced teeth; Enamel dysplasia; Dental fusion; Anodontia; Hypodontia; Low-set ears; Malformed pinnae			Telecanthus ; Hypertelorism; Epicanthal folds; Myopia (reported in 1 patient); Nystagmus (reported in 1 patient); Retinal dystrophy (reported in 1 patient)	Bicuspid aortic valve		Protuberant abdomen; Hepatomegaly; Hepatic failure (reported in 1 patient); Hepatic fibrosis; Hepatic cysts; Malformation of the hepatic ductal plate								Clinical variability; Some affected individuals die in utero or in early infancy
IFT140 (RC plus Cystic)	614620	Short-rib thoracic dysplasia 9 with or without polydactyly, OMIM:266920	AR	Onset in infancy	Chronic kidney failure; Nephronophthisis; Kidney cysts; Sclerosing glomerulonephropathy	Short stature; Small thoracic cavity (in some patients); Short ribs (in some patients); Craniosynostosis (in some patients); Small femoral capital epiphyses; Flattened femoral epiphyses; Short femoral neck; Metaphyseal defects (in some patients); Short fingers; Cone-shaped epiphyses (proximal and middle phalanges); Cone-shaped epiphyses (phalanges)		Microcephaly (in some patients); Trigonocephaly; Scaphocephaly; Frontal bossing; Prominent forehead; Bitemporal narrowing; Macrostomia; High-arched palate; Bifid uvula (rare); Macroglossia; Multiple oral frenula; Wide and irregular alveolar ridges; Widely spaced teeth; Small teeth; Square teeth	Cerebellar ataxia (rare); Cognitive defects (in some patients)		Retinitis pigmentosa; Nystagmus; Visual loss			Cholestasis (less common); Hepatomegaly (less common); Hepatic fibrosis (less common)								Onset in infancy
IFT172 (RC)	607386	Short-rib thoracic dysplasia 10 with or without polydactyly, OMIM:615630; Bardet-Biedl syndrome 20 OMIM: 619471	AR		Nephronophthisis; Progressive kidney failure; End-stage kidney disease by third decade of life; Structural abnormalities, mild; Cystic dysplasia, early (in some patients); Glomerular obsolescence	Short stature; Obesity (in some patients); Short long bones; Genu valgum (rare); Brachydactyly of the hands; Phalangeal cone-shaped epiphyses; Polydactyly, postaxial (in some patients) of the hands ; Polydactyly, postaxial (rare) of the feet; Small thorax; Bell-shaped thorax; Short ribs; Handlebar clavicles		Cleft lip/palate (rare)	Mental retardation; Cerebellar vermis hypoplasia (in some patients); Ventriculomegaly, mild (rare); Hydrocephalus (rare); delayed speech development, delayed motor development		Retinal degeneration; Night blindness (in some patients); Oculomotor apraxia (rare); toruous retinal vessels , astigmatism; strabismus, cystoid macular oedema, peripheral atrophy, ERG changes	Ventricular septal defect (rare) Atrial septal defect	Chronic respiratory distress (in some patients), asthma	Hepatic fibrosis; Hepatomegaly; Dilated intrahepatic bile ducts; Cholestasis; Liver failure; Splenomegaly	Micropenis, cryptorchidism
IFT27 (RC)	615870	Bardet-Biedl syndrome 19, OMIM:615996	AR		Kidney failure	Obesity; Polydactyly of the hands; Polydactyly of the feet		Hyposmia	Intellectual disability; Developmental delay; Thin corpus callosum seen on cerebral ultrasound;		Retinitis pigmentosa; Cone-rod dystrophy; Myopia; Strabismus	Mitral insufficiency; Atrioventricular septal defect			Hypogenitalism; Hypogonadism
IFT43 (RC)	614068	Cranioectodermal dysplasia 3, OMIM:614099;Sensenbrenner syndrome;Short-rib thoracic dysplasia 18 with polydactyly, OMIM:617866	AR		Nephronophthisis; End-stage kidney disease (in some patients); Polycystic kidneys; Abnormal kidneys; Poorly formed nephrogenic zone; Thin cortex; Thin medulla; Kidney fibrosis	Sagittal suture synostosis (in some patients); Rhizomelic limbs; Shortening or bowing of humeri; Joint laxity; Brachydactyly of the hands; Webbing of fingers; Postaxial polydactyly, bilateral (in some patients) of the hands	Skin laxity; Dry skin; Short, broad nails; Sparse, fine hair	Scaphocephaly (in some patients); Macrocephaly (in some patients) ; Frontal bossing (in some patients) ; Micrognathia (in some patients); Everted lower lip (in some patients); Hypoplastic teeth; Widely spaced teeth; Dolichocephaly; Thin upper lip; Upper lip attached to maxilla by mucosal fold; Cystic hygroma	Hydrocephalus, mild; Dilated ventricles, mildly; Abnormal folding of left hippocampus; Neuroglial heterotopias in temporal horn roof		Telecanthus (in some patients); Hypertelorism; Epicanthal folds, bilateral; retinitis pigmentosa	Peripheral pulmonary stenosis (in some patients)		Neonatal cholestasis (in some patients); Cirrhosis (in some patients); Ductal abnormalities of liver; Stellate fibrosis in tail of pancreas; Malrotation of intestine
INPP5E (RC)	613037	Joubert syndrome 1 OMIM:213300	AR		Kidney cysts (less common)	Postaxial polydactyly, bilateral (in some patients) of the feet; Syndactyly of the feet ; Sandal gap, bilateral (in some patients); Poorly calcified skull; Platyspondyly, mild; Vertebral wedging, with round anterior ends; Abnormal ilia; Missing digital phalanges (less common); Polydactyly, postaxial (less common)		Macrocephaly ; Prominent forehead; High rounded eyebrows; Hemifacial spasms; Upturned nose; Anteverted nostrils; Triangular-shaped open mouth; Protruding tongue; Rhythmic tongue movements; Soft tissue tumors of the tongue (less common); Low-set ears; Tilted ears	Delayed psychomotor development; Mental retardation; Ataxia; Hypotonia; Occipital meningocele (less common); Occipital myelomeningocele (less common); Hypoplasia of the brainstem; Malformation of brainstem structures; Molar tooth sign seen on MRI; Cerebellar vermis hypoplasia; Dysgenesis or agenesis of the cerebellar vermis; Deep posterior interpeduncular fossa; Thick and elongated superior cereb…		Abnormal jerky eye movements; Impaired smooth pursuit; Impaired saccades; Oculomotor apraxia; Coloboma of optic nerve; Chorioretinal coloboma; Retinal dysplasia (less common); Retinal dystrophy (less common); Epicanthal folds; Ptosis		Neonatal breathing dysregulation; Hyperpnea, episodic; Tachypnea, episodic; Central apnea	Hepatic fibrosis (less common)
INVS (RC plus Cystic)	243305	Nephronophthisis 2, infantile, 602088	AR	Neonatal death secondary to pulmonary insufficiency	Kidney failure by age 3; Enlarged, hyperechogenic kidneys (ultrasound); Hypertension;Chronic tubulointerstitial nephritis; Absence of corticomedullary differentiation (ultrasound); Tabular atrophy; Cortical microcysts	Decreased height of ilia; Narrow sciatic notch; Hypoplastic ischium; Curved long bones; Angulated femur; Micromelia; Reverse campomelia of humeri; Curved radii; Curved ulnae; Reduced mineralization of upper extremities; Hypoplastic tibiae							Respiratory failure; Pulmonary hypoplasia	Situs inversus (in some patients)								Neonatal death secondary to pulmonary insufficiency
IQCB1 (RC)	609237	Senior-Loken syndrome 5, OMIM:609254	AR		Nephronophthisis; End stage kidney disease						Retinitis pigmentosa (onset in infancy to early childhood); Leber congenital amaurosis
KIAA0586 (RC)	610178	Joubert syndrome 23 OMIM:616490; Short-rib thoracic dysplasia 14 with polydactyly OMIM: 616546	AR	Affected fetuses frequently undergo spontaneous abortion; Variable phenotypic features cataloged depending on development of fetus or infant; Term infants generally die within hours of birth, but 1 patient was kept alive for 13 months with ventilatory support		Narrow thorax; Short ribs; Absent clavicles; Diaphragmatic hernia; Polydactyly of the hands; Occipital defect; Wide flat iliac wing; Micromelia; Rounded ends of femurs; Postaxial polydactyly of the hands; Preaxial polydactyly of the hands; Polysyndactyly of the hands; Brachyphalangy (in some patients) of the hands; Postaxial polydactyly of the feet; Preaxial polydactyly of the feet; Preaxial poly…		Depressed nasal bridge; Cleft palate; Multiple frenula; Multiple tongue hamartomas; Hypoplastic gums; Delayed dentition; Short neck; Dysplastic ears; Low-set ears;	Delayed development; Molar tooth sign on brain imaging; Cerebellar dysplasia (1 patient); Brainstem heterotopia (2 patients); Dysplastic corpus callosum (1 patient); Generalized hypotonia; No spontaneous movements; Decreased deep tendon reflexes; Small brain; Anencephaly; Hydrocephaly; Large ventricles; Large subarachnoid spaces; Decreased white matter volume; Hypoplasia or aplasia of corpus call…	No response to acoustic stimuli; No recognizable waves on brainstem auditory evoked potential test	Abnormal eye movements; Coloboma (1 patient); No response to visual stimuli; Retinal coloboma; Small optic disc	Atrial septal defect	Apnea; Tachypnea; Lung hypoplasia		Micropenis							Affected fetuses frequently undergo spontaneous abortion; Variable phenotypic features cataloged depending on development of fetus or infant; Term infants generally die within hours of birth, but 1 patient was kept alive for 13 months with ventilatory support
KIAA0753 (RC)	617112	?Orofaciodigital syndrome XV OMIM:617127;? Joubert syndrome OMIM:619476 ;Short-rib skeletal dysplasia 21 without polydactyly OMIM:619479	AR			Disproportionate short-limbed stature; narrow chest, pectus excavatum; pectus carinatum, short ribs, broad ribs, handle bar clavicles, protuberant abdomen, diffuse osteosclerosis, brachydactyly, genu varum, short phalanges, short metacarpals , irregular talus and calcaneus ossification	Hirsutism (in some patients)	Relative macrocephaly (in some patients), frontal bossing, low set ers, broad nasal bridge; Low-set ears	Cerebellar vermis hypoplasia, Molar tooth sign, small pituitary gland		Oculomotor apraxia (rare), rod-cone dystrophy (rare), epicanthal folds		Recurrent lung infections, respiratory failure	Hepatomegaly (mild to moderate)
KIF7 (RC)	611254	Joubert syndrome 12 OMIM: 200990	AR			Postnatal growth retardation; Tapered fingers; Fifth finger clinodactyly; Brachydactyly; Preaxial or postaxial polydactyly; Bifid terminal phalanges of thumbs; Toe syndactyly; Preaxial or postaxial polydactyly; Duplicated halluces		Macrocephaly ; Large anterior fontanel; Prominent occiput; Prominent forehead; Short philtrum; Hypoplastic midfaceSmall nose; Broad nasal bridge; Triangular mouth; Cleft lip; Cleft palate; Protruding lips; High-arched palate; Malformed ears; Preauricular tag; Posteriorly rotated ears; Deep-set ears	Severe mental retardation; Hypoplastic or absent corpus callosum; Seizures; Hypotonia; Molar tooth sign on brain MRI (subset of patients)		Strabismus; Hypertelorism; Epicanthal folds; Downslanting palpebral fissures; Optic atrophy; Decreased retinal pigmentation; Nystagmus; Coloboma (1 patient)	Septal defects; Pulmonary valve defects		Umbilical hernia; Imperforate anus; Rectovaginal fistula	Inguinal hernia; Hypospadias; Micropenis; Cryptorchidism; Rectovaginal fistula
LZTFL1 (RC)	606568	Bardet-Biedl syndrome 17, OMIM615994	AR		Cystic kidneys; Chronic kidney failure	Obesity; Polydactyly of the hands; Mesoaxial polydactyly of the hands; Brachydactyly of the hands; Polydactyly of the feet			Delayed development; Learning disabilities; Cognitive impairment		Retinal degeneration; Cone-rod dystrophy	Dextrocardia (in some patients)		Situs inversus (in some patients)	Hypogenitalism; Hypogonadism
MAPKBP1 (RC plus Cystic)	616786	Nephronophthisis 20 OMIM: 617271	AR	Onset in first decade;	Nephronophthisis; ESKF; Atrophic kidney tubules; Thickening of the basement membrane; Interstitial fibrosis; Interstitial infiltrates; Kidney cysts																	Onset in first decade;
MKKS (RC)	604896	Bardet Biedl syndrome 6; OMIM:236700	AR		Structural renal abnormalities, lobulated kidneys, cystic kidneys	Obesity, polydactyly of hands and feet, usually post-axial (major); brachydactyly			Learning disabilities		Retinitis pigmentosa, Retinal dystrophy				Hypogenitalia, hypospadias
MKS1 (RC)	609883	Joubert syndrome 28 OMIM: 617121;Bardet-Biedl syndrome 13 OMIM: 615990 Meckel syndrome1 OMIM:249000	AR			Obesity, polydactyly of the hands and feet, hypotonia		Cleft lip, cleft palate, micrognathia, natal teeth, macrostomia, short neck	Delayed development, intellectual disability, ataxia, molar tooth sign		Retinitis pigmentosa, oculomotor apraxia, nystagmus	Septal defects, coarctation of the aorta	Cleft epiglottis, pulmonary hypoplasia	Splenomegaly, omphalocoele, intestinal malrotation	Small genitalia, ambiguous genitalia, septate vagina, cryptorchidism
NEK8 (RC)	609799	Renal-hepatic-pancreatic dysplasia 2, OMIM:615415;?Nephronophthisis 9, OMIM:613824	AR	Onset in utero; Death in utero or early childhood;	Enlarged kidneys; Kidney cystic dysplasia	Shortened legs; Bowed femurs; Talipes equinovarus		Potter facies				Cardiac defects; Truncus arteriosus; Unseptated atrium and ventricle; Hypertrophic cardiomyopathy; Aortic stenosis; Pulmonic stenosis; Valvular stenosis	Hypoplastic lungs; Abnormal lung lobulation	Hepatomegaly, cholstasis, cystic dysplasia, hepatic fibrosis, bile duct hypoplasia, pancreatic cystic dysplasia, enlarged pancreas, asplenia (in some patients)	Uterine agenesis							Onset in utero; Death in utero or early childhood;
NPHP1 (RC plus Cystic)	607100	Joubert syndrome 4 OMIM:609583; Nephronophthisis 1, juvenile OMIM:256100; Senior Loken syndrome 1 OMIM:266900	AR	Medial onset of end stage kidney disease 13 years;	Nephronophthisis; End stage kidney disease; Tubular atrophy; Tubular basement membrane disintegration; Interstitial fibrosis; Corticomedullary kidney cysts; Tubulointerstitial medullary cystic kidney disease; Kidney failure; Juvenile nephronophthisis; End stage kidney disease; Kidney failure	Growth retardation			Hypotonia, mild; Head 'tilt' in infancy; Gross motor delay, mild; Cognitive impairment, mild; Ataxia; Impaired balance; 'Molar tooth sign' on MRI; Cerebellar vermis hypoplasia; Long, thickened cerebellar peduncles		Abnormal eye movements; Oculomotor apraxia; Nystagmus; Hypometric saccades; Tapetoretinal degeneration; Flat electroretinogram (ERG)											Medial onset of end stage kidney disease 13 years;
NPHP3 (RC plus Cystic)	608002	Meckel syndrome 7 OMIM:267010; Nephronophthisis 3 OMIM: 604387; Renal-hepatic-pancreatic dysplasia 1 OMIM: 208540	AR	Death usually in the perinatal period; Lethal in utero or perinatal lethal; Two families each with two affected children have been reported (last curated April 2015)	Kidney dysplasia; Kidney cysts; Enlarged kidneys; Decreased number of nephrons; Deficient nephron differentiation; Glomerular cysts; Kidney failure; Ureteral atresia (reported in 1 patient); Median onset of kidney failure 19 years; Corticomedullary cysts; Tubular atrophy; Altered basement membrane; Interstitial fibrosis; Secondary enuresis; Cystic dysplasia			Potter facies	Dandy-Walker malformation (variable); Cerebral cysts			Aortic stenosis; Situs abnormalities (in some patients); Atrial septal defect; Patent ductus arteriosus	Lung hypoplasia (secondary to oligohydramnios)	Situs abnormalities (in some patients); Hepatic cysts; Hepatomegaly; Ductal plate malformation; Hepatic fibrosis; Cirrhosis; Cholestasis; Hepatic fibrosis; Bile duct proliferation; Ductal plate malformationsPancreatic cysts; Pancreatic fibrosis; Dysplastic bile ducts; Hyperplastic biliary ducts; Dilated, enlarged bile ducts; Biliary cirrhosis; Asplenia; Polysplenia; Malrotation of the gut								Death usually in the perinatal period; Lethal in utero or perinatal lethal; Two families each with two affected children have been reported (last curated April 2015)
NPHP4 (RC plus Cystic)	607215	Nephronophthisis 4, OMIM: 606966; Senior-Loken syndrome 4, OMIM:606996	AR		Nephronophthisis; End stage kidney disease; Interstitial cell infiltrate; Kidney tubular cell atrophy with corticomedullary cysts; Kidney interstitial fibrosis	Growth retardation					Retinitis pigmentosa; Amblyopia; Rotary nystagmus; Severe visual impairment; Diminished amplitude on ERG
OFD1 (RC)	300170	Joubert syndrome 10 OMIM:300424; Orofaciodigital syndrome IOMIM: 311200; Simpson-Golabi-Behmel sydnrome type 2 OMIM: 300209	X-LINKED: hemizygous mutation in males, AD mutations in females may cause disease (may be less severe, later onset than males)		Cystic renal disease, onset in adults, increased echogenicity; Hypertension;	Postaxial polydactyly (in some patients), variable dysmorphic features, abnormalities of the fingers, syndactyly, brachydactyly, polydactyly, abnormalities of the toes, duplication of the hallux	Hirsutism (in some patients), milia of upper face and ears, dry scalp, dry rough sparse hair, alopecia	Macrocephaly, frontal bossing, broad nose, full lips, facial asymmetry, microretrognathia, hypoplasiai of the malar bones, bifid tongu, cleft palate, higharched palate, median cleft in lip , dental caries, anomaous anterior teeth, supernumerary teeth, missing teeth; Low-set ears	Intellectual disbility, delyaed psychomotor development, non-verbal (in one), molar tooth sign, hypoplasia of the cerebellar vermis, seizures porencephaly, cerebellar abnoramlities		Retinitis pigmentosa, downslanting palpebral fissures, epicanthal folds, hypertelorism	Cardiac anomalies		Poor feeding in infancy; fibrocystic liver, hepatic fibrosis, dilatation and beading of he intrahepatic bile ducts	Ovarian cysts
PAX2 (Cystic)	167409	Glomerulosclerosis, focal segmental 7 OMIM: 616002; Papillorenal syndrome OMIM 120330	AD	Onset in infancy;	CAKUT; Kidney hypoplasia; End stage kidney failure; Kidney cysts; Multicystic dysplastic kidneys; Medullary sponge kidney (rare); Horseshoe kidney (rare); Nephrolithiasis (rare); Kidney malrotation (rare); Anomalous kidney pelvis (rare); Vesicoureteral reflux; Pyeloureteral duplication (rare); FSGS nephrotic syndrome; ESKF (in some patients), effaced foot processes; small kidneys (in some patient…	Joint laxity	Hyperextensible skin; Soft skin		Normal intelligence; Mental retardation (one patient); Seizure disorder; Arnold Chiari type I malformation	Sensorineural hearing loss (rare)	Retinal coloboma; Optic nerve coloboma; Optic disc dysplasia; Excavation of optic disc (pits); Optic disc hyperplasia; Morning glory optic disc; Hypoplastic optic disc; Orbital cysts; Microphthalmia; Gliosis of optic nerve; Absent optic nerve head; Abnormal retinal pigment epithelium; Abnormal retinal vessels; Chorioretinal degeneration; Retinal detachment (rare); Retinal staphyloma (rare); Retin…											Onset in infancy;
PKD1 (RC plus Cystic)	601313	Polycystic kidney disease 1 OMIM:173900	BOTH AD and AR (but AR mutations cause a more SEVERE disease form)		Polycystic kidneys; ESKF							Valvular heart disease; intracranial aneurysms		Hepatic cysts; Colon diverticula
PKD2 (RC plus Cystic)	173910	Polycystic kidney disease 2, OMIM:613095	AD		Polycystic kidneys; Enlarged kidneys; Hypertension (in some patients); Kidney insufficiency; End-stage kidney disease; Urinary tract infections			Craniofacial defects, subtle (in some patients); Facial asymmetry (in some patients); Midface hypoplasia (in some patients); Compressed temporomandibular joints (in some patients); Abnormal tooth position (in some patients)				Dextrocardia (in some patients)		Laterality defects (in some patients); Situs inversus (in some patients); Hepatic cysts (in some patients)
PKHD1 (RC plus Cystic)	606702	Polycystic kidney disease 4, with or without hepatic disease, OMIM:263200	AR	Manifests in infancy (including neonatal lethal) or childhood;	Enlarged kidneys; Cystic kidneys; Hypertension; ESKF; Increased echogenicity ; Loss of corticomedullary differentiation; Interstitial fibrosis			Potter facies					Lung hypoplasia	Periportal fibrosis; Portal hypertension; Hepatomegaly; Hepatic cysts; Pancreatic cysts; Bile duct dilation and proliferation; Splenomegaly; Esophageal varices								Manifests in infancy (including neonatal lethal) or childhood;
PMM2 (RC)	601785	Congenital disorder of glycosylation, type Ia OMIM:212065	AR	Mortality approximately 20% in first 2 years	Kidney cysts; Nephrotic syndrome; Proximal tubulopathy	Failure to thrive; Inverted nipples; Osteopenia; Kyphosis; Joint contractures	Abnormal subcutaneous fat tissue distribution; Fat pads; Orange peel skin	Microcephaly (50% of patients) ; Prominent forehead; Flat nasal bridge; Thin upper lip; Large ears	Hypotonia; Psychomotor retardation; Ataxia; Hyporeflexia; Stroke-like episodes; Seizures; Most patients are wheelchair;bound; Olivopontocerebellar hypoplasia		Abnormal eye movements; Internal strabismus; Retinitis pigmentosa; Nystagmus	Pericardial effusion; Cardiomyopathy		Feeding problems; Diarrhea; Vomiting; Hepatomegaly; Hepatic fibrosis; Steatosis	Primary ovarian failure							Mortality approximately 20% in first 2 years
RPGRIP1L (RC)	610937	?COACH syndrome 3 ;Joubert syndrome 7;Meckel syndrome 5	AR		Nephronophthisis; Kidney cysts; Impaired kidney function	Scoliosis; Polydactyly, postaxial		Recurrent otitis media	Delayed psychomotor development; Mental retardation; Ataxia; Hypotonia; Encephalocele; Dysgenesis or agenesis of the cerebellar vermis; Hypoplasia of the brainstem; Malformation of brainstem structures; 'Molar tooth sign' on brain imaging'; Deep posterior interpeduncular fossa; Thick and elongated superior cerebellar peduncles; Abnormal corpus callosum		Abnormal eye movements; Nystagmus; Oculomotor apraxia; Ptosis ; Retinal dystrophy (less common)		Neonatal breathing dysregulation; Hyperpnea, episodic; Tachypnea, episodic; Central apnea	Congenital hepatic fibrosis, bile duct prolferation
SDCCAG8 (RC)	613524	Bardet-Biedl Syndrome 16 OMIM:615993; Senior-Loken syndrome OMIM:613615	AR	Early onset severe renal disease	Renal anomalies, renal agenesis, dysplastic kidneys, abnormal corticomedullary differentiation; renal cysts, ESKF	Obesity		Recurrent otitis media	Developmental delay, learning disabilities, cognitive impairment, intellectual disability	Conductive hearing loss	Retinitis pigmentosa, retinal degeneration		Respiratory infections, recurrent and chronic, respiratory distress, bronchiolitis		Hypogonadism, hypogenitalia							Early onset severe renal disease
TCTN1 (RC)	609863	Joubert syndrome 13 OMIM 614173	AR		May have a normal kidney ultrasound	Limb anomalies			Cerebellar vermis hypoplasia, molar tooth sign, frontotemporal pachygyria
TCTN2 (RC)	613846	?Meckel syndrome 8 OMIM:613885; Joubert syndrome 24 OMIM:616654	AR		Cystic dysplasia	Polydactyly of the hands and feet; pes equinovarus, distended abdomen		Microcephaly, broad forehead, hypoplastic nose, flat nose, clef lip, short neck, Low-set malformed ears	Occipial encephalocoele		Anophthalmia, microphhalmia			Bile duct hypoplasia
TCTN3 (RC)	613847	Joubert syndrome 18 OMIM:614815;Orofaciodigital syndrome IV OMIM:258860	AR		Horseshoe kidney	Intrauterine growth retardation, joint laxity, kyphoscoliosis severe, camptodactyly, polydactyly		Micrognathism	Vermis aplasia, molar tooth sign, intellectual disability		Abnormal eye movements	Ventricular septal defect	Breathing anomalies
TMEM107 (RC)	616183	?Joubert syndrome 29 OMIM:617562; Meckel syndrome 13 OMIM:617562; Orofaciodigital syndrome XVI OMIM:617563	AR		Polycystic kidneys (MKS)	Contractures (MKS)		Micrognathia	Occipital encephalocele ; Delayed psychomotor development; Intellectual disability ; Ataxia ; Cerebellar hypoplasia ; Molar tooth sign		Retinopathy ; Oculomotor apraxia			Liver abnormalities
TMEM138 (RC)	614459	Joubert syndrome 16 OMIM:614465	AR		Cystic kidneys (rare); Nephronophthisis (rare)	Polydactyly of the hands			Molar tooth sign; Dandy-Walker malformation (1 patient); Encephalocele (1 patient)		Oculomotor apraxia; Retinal dystrophy (variable); Coloboma
TMEM216 (RC)	613277	Joubert syndrome 2 OMIM:608091; Meckel syndrome 2 OMIM: 603194	AR		Nephronophthisis, renal cysts, impaired kidney function	Failure to thrive, polydactyly, post-axial of hands and feet		Macrocephaly, dolichocephaly, frontal bossing , depressed nasal bridge, high-arched palate, Low-set ears	Hydrocephalus, intellectual disability, ataxia, hypotonia, hypoplasia of the brainstem, molar tooth sign, abnormal corpus callosum		Abnormal jerky movements of the eyes, impaired saccdes, nystagmus, oculomotor apraxia, coloboma of optic nerve, retinal dystrophy, impaired vision, hyperelorism, microphthalmia, esotropia		Neonatal breathing dysregualtion, hyperpnoea,	Poor feeding in infancy, swallowing and chewing difficulties	Hypoplastic genitalia
TMEM231 (RC)	614949	Joubert syndrome 20 OMIM:614970; Meckel syndrome 11, OMIM:615397	AR	Onset at birth;	Kidney cysts (in some patients)	Postaxial polydactyly (in some patients); Syndactyly (in some patients)			Delayed psychomotor development, severe; Lack of speech; Lack of independent ambulation; Molar tooth sign seen on MRI; Aggressive behavior (in some patients)		Oculomotor apraxia; Retinopathy (in some patients)		Breathing abnormalities									Onset at birth;
TMEM237 (RC)	614423	Joubert syndrome 14 OMIM:614424	AR	Death often occurs in the first decade	Kidney cysts,Hypertension	Postaxial polydactyly of the hands		Tall forehead; Short philtrum; Malar flattening; High nasal bridge; Tented upper lip; Open mouth; Posteriorly rotated ears; Low-set ears	Delayed psychomotor development, severe to profound; Mental retardation, severe; Hypotonia; Ataxia; 'Molar tooth sign' on MRI; Posterior fossa abnormalities; Small midbrain; Hydrocephalus; Encephalocele; Cerebellar vermis aplasia or hypoplasia; Dandy-Walker malformation; Irritability		Hypertelorism; Deep-set eyes; Downslanting palpebral fissures; Ptosis ; Epicanthal folds; Microphthalmia; Nystagmus; Strabismus; Coloboma; Arched eyebrows; Morning glory disc anomaly (1 family)		Abnormal breathing pattern									Death often occurs in the first decade
TMEM67 (RC plus Cystic)	609884	?RHYNS syndrome OMIM:602152; COACH syndrome OMIM:216360; Joubert syndrome 6 OMIM:610688; Meckel syndrome 3 OMIM607361; Nephronophthisis 11 OMIM: 613550	AR	Onset in infancy, liver disease ranges from mild to severe, renal involvement and coloboma may not be present. C	Medullary cystic kidney disease, Hypertension; nephronophthisis, ESKF	Poor growth,			Delayed psychomotor development, intellectual disability, hypotonia, ataxia, hyperreflexia, seizures (less common), cerebella vermis hypoplasia, molar tooth sign		Ocular coloboma, nystagmus, oculomotor apraxia, hypertelorism		Abnormal breathing pattern	Congenital hepatic fibrosis, cirrhosis, bile duct dilatation, hepatomegaly, portal hypertension, splenomegaly								Onset in infancy, liver disease ranges from mild to severe, renal involvement and coloboma may not be present. C
TRAF3IP1 (RC)	607380	Senior-Loken syndrome 9 OMIM:616629	AR	Onset in early childhood	Nephronophthisis; Tubulointerstitial nephritis; Interstitial fibrosis; Atrophic tubules; Thickening of the basement membrane; End-stage kidney disease	Small femoral heads (in some patients); Polydactyly (in some patients) of the hands; Microdactyly (in some patients) of the hands			Delayed development (1 family)		Retinitis pigmentosa; Retinal dystrophy; Nystagmus; Strabismus; Macular degeneration			Liver defects (in some patients); Cholestasis (in some patients); Hepatic fibrosis (in some patients)	Hypogonadism (in some patients)							Onset in early childhood
TSC1 (Cystic)	605284	Tuberous sclerosis 1 OMIM: 191100	AR		Renal cysts, tumours of the kidney	Cystic areas of bone rarefaction, especially in phalanges	Facial angiofibroma, leaf-shaped macules, shagreen patches, subcutaneous nodules, café au lait spots, subungual fibromas	Pitted dental enamel, gingival fibroma	Hamartoma of the brain, subependymal modules, cortical tubers, seqizures, intellectual disability, learning difficulties, intracranial calcification		Retinal patches, astrocytoma, optic gliomas	Wolff-Parkinson-White syndrome, cardiac rhabdomyoma	Lymphangiomyomatosis
TSC2 (Cystic)	191092	Tuberous sclerosis 2 OMIM:613254	AD			Cystic areas of bone rarefaction, especially in phalanges	Facial angiofibroma, leaf-shaped macules, shagreen patches, subcutaneous nodules, café au lait spots, subungual fibromas	Pitted dental enamel, gingival fibroma	Hamartoma of the brain, subependymal modules, cortical tubers, seqizures, intellectual disability, learning difficulties, intracranial calcification		Retinal patches, astrocytoma, optic gliomas	Wolff-Parkinson-White syndrome, cardiac rhabdomyoma	Lymphangiomyomatosis
TTC21B (RC plus Cystic)	612014	Nephronophthisis 12, OMIM:613820; Short-rib thoracic dysplasia 4 with or without polydactyly OMIM:613819	AD	Based on 3 unrelated patients, including an 8-year-old child and 1 adult (last curated June 2018); Limited clinical details provided by the authors	End-stage kidney disease	Short stature;Scoliosis (in 1 patient); Short long bones; Brachydactyly of the hands; Polydactyly of the hands, unilateral; Polydactyly of the feet, unilateral								Hepatic cysts (in 1 patient)								Based on 3 unrelated patients, including an 8-year-old child and 1 adult (last curated June 2018); Limited clinical details provided by the authors
TTC8 (RC)	608132	Bardet Biedl syndrome 8 OMIM: 615985	AR		kidney dysplasia	Polydactyly of the hands; Polydactyly of the feet		Brachycephaly	Delayed development; Cognitive impairment; Mental retardation		Retinitis pigmentosa			Situs inversus (in some patients)	Hypogonadism; Hypospadias
TULP3 (Cystic)	604730	Hepatorenocardiac degenerative fibrosis	AR		Hyperechogenic kidneys, multiple kidney cysts, interstitial fibrosis, tubular dilatation, ESKF		Cholestatic jaundice					Hypertrophic cardiomyopathy, diffuse interstitial fibrosis of the heart		Hepatic carcinoma, encephalopthy oesophageal varices, splenomegaly Hepatic fibrosis, cirrhosis, portal hypertension, ascites, Pancreatitis
TXNDC15 (RC)	617778	Meckel syndrome OMIM:619879	AR	Variable features may be present, lethal within hours of birth	Enlarged polycystic, dysplastic kidneys	Undermineralised cranial vault, bowed long bones, polydactyly, postaxial, syndactyly, club feet, abnormally shaped chest , widely spaced underdeveloped nipples		Microretrognathia, Low-set ears	Occipial encephalocoele, alobar holoprosencephaly		Hypertelorism, microphthalmia	Patent foramen ovale, moderate tricuspid regurgitation, single ventricle wih common atriovenricular opening	Hypoplastic lungs	Hepatic fibrosis	Ambiguous genitalia, absent uterus							Variable features may be present, lethal within hours of birth
UMOD (Cystic)	191845	AD Tubulointerstitial kidney disease, OMIM:162000	AD	Onset of hyperuricemia or gout in young adulthood;	Kidney insufficiency; ESKF; Hypertension; Polydipsia; Polyuria; Impaired urinary concentration; Tubulointerstitial abnormalities; Tubular atrophy; Interstitial fibrosis; Hyaline material deposited around tubules; Thickening of the basement membrane; Medullary cysts (in some patients); Glomerulosclerosis (in some patients); Glomerulocystic kidney disease (in some patients); Dilatation of Bowman sp…																	Onset of hyperuricemia or gout in young adulthood;
VHL (Cystic)	608537	Von hippel Lindau sydnrome OMIM:193300	AD		Renal haemangioblastoma, renal cell carcinoma, multiple renal cysts				Cerebellar and spinal cord haemangioblatoma	Sensorineural hearing loss, tinnitus, vertigo	Retinal angiomata		Pulmonary haemangioma	Multiple pancreatic cysts, pancreatic haemangioblatoma, liver haemangioma	Epididymal cysts
WDPCP (RC)	613580	?Bardet-Biedl syndrome 15, OMIM:615992	AD		Normal kidneys	Syndactyly, fingers 2-3 of the hands; Postaxial polydactyly of the hands; Hallux duplication, bilateral; Broad hallux, bilateral; Syndactyly, toes 2;3		Frontal bossing (in 1 male patient) ; Microretrognathia (in 1 male patient); Tongue polyps (hamartomas); No tongue lobulation; No oral cleft; Tooth anomalies (in 1 male patient)	Normal motor development; Normal intellectual development	Hearing loss (in 1 male patient)	Hypertelorism	Coarctation of the aorta
WDR19 (RC plus Cystic)	608151	Nephronophthisis 13, OMIM:614377;?Short-rib thoracic dysplasia 5 with or without polydactyly OMIM:614376 ;Senior-Loken syndrome 8, OMIM:616307;Cranioectodermal dysplasia OMIM:614378	AR		Small kidneys; Mild proteinuria (in some patients); Hypertension; Kidney failure, endstage; Interstitial fibrosis; Sclerotic glomeruli, 50% to 75%; Nephronophthisis; Large exophytic cysts; Small kidneys; Proteinuria; Elevated serum creatinine; Cystic nephropathy; Diffuse sclerotic glomerulonephritis; Chronic tubulointerstitial nephritis; Kidney failure, endstage; Nephronophthisis-like nephropathy…	Hands; Polydactyly (in 1 patient); Trigonocephaly (metopic craniosynostosis); Dorsolumbar kyphoscoliosis; Short iliac bones; Spur-like protrusions at acetabular roof; Rhizomelic shortening; Short and broad diaphyses; Wide metaphyses; Small dysplastic epiphysis of distal radius; Small dysplastic epiphysis of distal tibia; Brachydactyly of the hands; Cone-shaped phalangeal epiphyses; Short feet; Jo…	Lax skin; Thick nails (in some patients)	Full cheeks; Wide bridge; Thin upper lip; Yellow teeth; Frontal bossing (in some patients) ; Dolichocephaly; Smooth philtrum (in some patients); Thin lips (in some patients); Atypical cusps on maxillary first molars, mandibular first premolars, and canines; Bony protrusion of hard palate (in some patients); Taurodontism of molars (in some patients); Protruding ears (in some patients)	Mild cognitive impairment (in 1 patient); Psychomotor retardation		Decreased visual acuity; Markedly constricted visual field; Bone-spicule appearance in periphery; Severely attenuated vessels; Slight temporal pallor of optic discs; Significant macular atrophy with 'bear claw' pattern on fundus autofluorescence; Undetectable responses on electroretinography; Thinning of fovea on optical coherence tomography (OCT); Poorly delineated photoreceptor layer on OCT; Lo…		Restrictive lung function; Reduced lung volume; Recurrent asthma (in some patients); Recurrent pneumonia (in some patients); Reduced lung capacity	Dilatation of the intrahepatic bile ducts (in some patients); Hepatic cysts (in some patients); Hepatic fibrosis; Hepatic cysts; Large liver; Dilated intrahepatic bile ducts; Palpable liver; Central dots in dilated ducts; Pancreatic cysts (in some patients); Palpable spleen	Inguinal hernia
WDR35 (RC)	613602	Cranioectodermal dysplasia 2, OMIM:613610; Short-rib thoracic dysplasia 7 with or without polydactyly, OMIM:614091	AR		Kidney tubular acidosis, type 1 distal; Kidney failure; Increased cortical echogenicity; Kidney cysts; Hypertension	Short stature; Joint laxity; Craniosynostosis; Sagittal synostosis; Metopic synostosis; Coronal synostosis, unilateral; Lambdoid synostosis, unilateral; Cloverleaf skull; Rhizomelic limb shortening; Mesomelic limb shortening; Brachydactyly of the hands; Polydactyly of the hands; Clinodactyly of the hands ; Syndactyly of the hands; Brachydactyly of the feet; Polydactyly, postaxial of the feet; Syn…	Sparse eyebrows; Sparse eyelashes; Sparse hair; Skin laxity	Dolichocephaly ; Plagiocephaly; Frontal bossing; Tall forehead; Bitemporal narrowing; Midface hypoplasia; Full cheeks; Lng smooth philtrum; Broad philtrum; Micrognathia; Retrognathia; Broad nasal bridge; Depressed nasal bridge; Everted lower lip; High-arched palat; Cleft palate (in some patients); Small teeth; Widely spaced teeth; Dental fusion; Missing multiple permanent teeth; Short neck; Cysti…	Developmental delay (in some patients)		Telecanthus; Narrow palpebral fissures; Hypertelorism; Sparse eyebrows; Sparse eyelashes;; Upslanting palpebral fissures; Epicanthal folds	Patent foramen ovale; Patent ductus arteriosus; Atrial septal defect; Small aortic isthmus; Left ventricular hypertrophy; Right atrioventricular dilation		Hepatomegaly; Acute cholangitis; Cholestasis; Extensive bile duct proliferation; Hypoplasia of intrahepatic bile ducts; Portal fibrosis; Biliary cirrhosis; Abnormal echogenicity; Abnormal liver function tests; Hyperbilirubinemia, conjugated; Inguinal hernia, bilateral; Accessory spleens; Splenomegaly
WDR60 (RC)	615462	Short-rib thoracic dysplasia 8 with or without polydactyly, OMIM:615503	AR		Dilation of kidney tubules, mild; Focal cystic changes	Short stature; Failure to thrive; Macrocephaly ; Acetabular spurs; Short long bones on prenatal ultrasound; Bowed femurs; Conical epiphyses; Hypoplastic trabecular bone; Postaxial polydactyly of the hands; Preaxial polydactyly of the hands; Syndactyly of the hands; Brachydactyly of the hands; Syndactyly of the feet		Macrocephaly; Depressed nasal bridge				Ventricular septal defect	Pulmonary hypoplasia	Enlarged liver with ductal plate malformation; Prominent bile duct plates; Pancreatic fibrosis	Ambiguous genitalia
XPNPEP3 (RC plus Cystic)	613553	Nephronophthisis-like nephropathy 1 OMIM:613159	AR	Onset in early childhood; Progressive disorder;	Nephronophthisis; ; Hypertension; ESKF; Polyuria; Polydipsia; Tubular atrophy; Tubular basement membrane disintegration; Interstitial fibrosis; Corticomedullary kidney cysts; Small kidneys	Poor overall growth			Neurologic involvement; Essential tremor (family A); Impaired intellectual development (family B); Seizures (family B); Arachnoid cysts (family A)	Sensorineural hearing loss		Hypertrophic dilated cardiomyopathy		Hepatopathy (family B); Pancreatic cysts (family B); Chronic pancreatitis (family B)								Onset in early childhood; Progressive disorder;

## Sheet: Haematuria
S Table 3: Systems affected in Hematuria (features extracted from OMIM)
Gene	OMIM	Disease	Inheritance	Manifestations at presentation	Kidneys	Growth and musculoskeletal	Skin, hair and nails	Head and neck	Neurological	Hearing	Ocular	Cardiovascular	Respiratory	Gastrointestinal and hepatic	Genitalia
COL4A1	120130	Haematuria;Angiopathy, with Nephropathy, Aneurysms, and muscleCramps (HANAC) OMIM:611773	AD	Retinal arteriolar tortuosity develops in adolescence and is progressive; Retinal hemorrhages usually resolve without sequelae; Variable age of onset (range birth to 45 years); Onset usually in childhood;	Hematuria, microscopic; macroscopic (in some patients); Kidney cysts; ESKF; GBM normal; Other kidney basement membranes abnormal	Muscle cramps	Basement membrane duplications at dermoepidermal junction Dermal arteriole dissociation in vascular smooth muscle cells; Basement membrane abnormally spread in vascular smooth muscle cells; Capillary tortuosity in nail beds		Leukoencephalopathy, periventricular; Microvascular spaces, dilated; Cerebrovascular accident (in some patients); Migraine with or without aura; Infantile hemiparesis; Central facial palsy (in some patients); Porencephaly (in some patients); Seizures (in some patients); Intellectual disability; Diffuse periventricular leukoencephalopathy; White matter hyperintensities (MRI, T2 images) suggestive …		Episodic loss of vision; Retinal hemorrhages; Retinal arteriolar tortuosity Visual field defects; Exotropia; Hypopigmentation of the fundus; Scotomas, episodic; Blurred vision, episodic; Astigmatism (in some patients); Amblyopia (reported in 1 family); Strabismus (reported in 1 family); Myopia (reported in 1 family; Hyperopia (in some patients); Decreased visual acuity (rare); Congenital cataract…	Vascular; Aneurysms of right internal carotid artery, intracranial segment; Aneurysm of right middle cerebral artery, horizontal segment; Raynaud phenomenon; Cerebral hemorrhage; Cerebral small vessel disease; Focal disruptions of the basement membrane of small vessels; Thickened basement membrane of small vessels; Abnormal accumulation of extracellular matrix proteins in the subendothelial space…
COL4A3	120070	Alport syndrome, autosomal recessive, 203780;Hematuria, benign familial, 141200;Alport syndrome, autosomal dominant, 104200;Alport Syndrome;Hematuria, Benign Familial;Alport Syndrome, X-Linked;Alport Syndrome, Autosomal Recessive;Alport Syndrome, Autosomal Dominant;thin glomerular basement membrane nephropathy or Alport syndrome;Alport syndrome, autosomal dominant;Alport syndrome, autosomal reces…	BOTH AD and AR (but AR mutations cause a more SEVERE disease form)	Onset in childhood; Progressive disorder; Hearing loss occurs in late childhood;	Glomerulonephropathy; Haematuria, gross and microscopic; Proteinuria; Hypertension ESKF; GBM thinning, thickening, splitting, lamellation					Hearing loss, sensorineural, especially affecting high frequencies	Anterior lenticonus; Lens opacities; Cataracts; Myopia; Perimacular fleck retinopathy;Corneal endothelial vesicles; Corneal erosions
COL4A4	120131	Alport syndrome, autosomal recessive, 203780;Hematuria,familial benign;Alport Syndrome;Hematuria, Benign Familial;Alport Syndrome, X-Linked;Alport Syndrome, Autosomal Recessive;Alport Syndrome, Autosomal Dominant;thin glomerular basement membrane nephropathy or Alport syndrome;Alport syndrome, autosomal recessive;(originally on Alport syndrome gene panel)	BOTH AD and AR (but AR mutations cause a more SEVERE disease form)	Onset usually in childhood;	Glomerulonephropathy; Haematuria, gross and microscopic; Proteinuria;Hypertension; ESKF; GBM thinning, thickening, splitting, lamellation					Hearing loss, sensorineural, especially affecting high frequencies	Anterior lenticonus; Lens opacities; Cataracts; Myopia; Perimacular fleck retinopathy;Corneal endothelial vesicles; Corneal erosions
COL4A5	303630	diffuse leiomyomatosis with Alport syndrome = contiguous gene syndrome with COL4A6;Alport syndrome, 301050;Hematuria, Benign Familial;Alport Syndrome, X-Linked;Alport Syndrome, Autosomal Recessive;Alport Syndrome, Autosomal Dominant;thin glomerular basement membrane nephropathy or Alport syndrome;Alport syndrome;(originally on Alport syndrome gene panel)	X-LINKED: hemizygous mutation in males, AD mutations in females may cause disease (may be less severe, later onset than males)	Affected males show onset of hematuria in first year of life;	Glomerulonephropathy; Haematuria, gross and microscopic; Proteinuria; Hypertension; ESKF; GBM thinning, thickening, splitting, lamellation					Hearing loss, sensorineural, especially affecting high frequencies (in about 55% of males and 45% of females)	Anterior lenticonus; Lens opacities; Cataracts; Myopia; Perimacular fleck retinopathy;Corneal endothelial vesicles; Corneal erosions
MYH9	160775	Macrothrombocytopaenia;leukocyte inclusion bodies;sensorineural deafness;proteinuria;haematuria;cataracts;Kidney failure;Epstein syndrome, 153650;Fechtner syndrome, 153640	AD	Onset of hearing loss in late childhood or adolescence;	Proteinuric nephropathy; Nephrotic syndrome; End-stage Kidney failure		Easy bruising	Epistaxis; Gum bleeding		Hearing loss, high-frequency (onset in childhood-adolescence) Deafness, moderate-severe (onset in third decade); Cochleosaccular dysplasia; Organ of Corti degeneration; Sensorineural hearing loss	Cataracts, pre-senile; Congenital cataracts				Menorrhagia

## Sheet: Proteinuric Renal Disease
S Table 4: Systems affected in Proteinuric renal disease (features extracted from OMIM)
Entity type	Gene	Sources(; separated)	Level4	Level3	Level2	OMIM	Disease	Orphanet	HPO	Inheritance	Manifesations at presentation	Kidneys	Growth and musculoskeletal	Skin, hair and nails	Head and neck	Neurological	Hearing	Ocular	Cardiovascular	Respiratory	Gastrointestinal and hepatic	Genitalia	Misc
gene	ACTN4	NHS GMS;Expert Review Green;Eligibility statement prior genetic testing	Proteinuric kidney disease			604638	FSGS 1, OMIM:603278			AD	Onset in first or second decade	Proteinuria, FSGS, Hypertension, ESKF											Slowly progressive; Variable severity; Incomplete penetrance
gene	AMN	Expert Review Green;NHS GMS;Expert;Radboud University Medical Center, Nijmegen	Proteinuric kidney disease			605799	Megaloblastic anemia-1, Norwegian type, OMIM:261100			AR	Early childhood onset (before age 5 years)	Normal kidney function	Failure to thrive								Malabsorption of vitamin B12 (cyanocobalamin); Normal intrinsic factor protein		; Patients often present with vague symptoms; Proteinuria is nonprogressive; Treatment with vitamin B12 resolves the anaemia
gene	ARHGDIA	NHS GMS;Expert Review Green;Eligibility statement prior genetic testing	Proteinuric kidney disease			601925	Nephrotic syndrome, type 8, OMIM:615224			AR	Onset in first weeks of life	Nephrotic syndrome; ESKF; Diffuse mesangial sclerosis; GBM thinning				Intellectual disability; Cortical blindness; Seizures all rarely	Deafness, sensorineural (in 1 Ashkenazi patient)	Cortical blindness (in 1 Moroccan patient)					Rapidly progressive; Fatal if kidney transplant is not performed
gene	CD151	Expert Review Green;NHS GMS;Eligibility statement prior genetic testing	Proteinuric kidney disease			602243	Nephropathy with pretibial epidermolysis bullosa and deafness, OMIM:609057;nephrotic syndrome - deafness - pretibial epidermolysis bullosa syndrome, MONDO:0012190			AR		Unilateral kidney agenesis; Proteinuria; Nephrotic syndrome; ESKF; GBM and TBM splitting	Bilateral cervical ribs (in 1 patient)	Recurrent pretibial bullous blisters, scarring; Separation of epidermis and dermis; Nail dystrophy	Dystrophic teeth (in 1 patient)		Sensorineural lhearing loss	Bilateral lacrimal duct stenosis				Agenesis of distal vagina	Based on report of 2 sibs and 1 unrelated patient
gene	CLCN5	NHS GMS;Expert Review Green;Radboud University Medical Center, Nijmegen	Proteinuric kidney disease			300008	Dent disease, 300009;Nephrolithiasis, type I, 310468;Hypophosphatemic rickets, 300554;Proteinuria, low molecular weight, with hypercalciuric nephrocalcinosis, 308990			X-LINKED: hemizygous mutation in males, AD mutations in females may cause disease (may be less severe, later onset than males)		Proximal kidney tubule defect; Decreased tubular phosphate reabsorption; Nephrolithiasis; Nephrocalcinosis; FSGS; ESKF; Tubular atrophy; Interstitial fibrosis	Short stature; Rickets; Osteomalacia; Increased fractures; Bone pain; Bowed legs, tibia, fibula; Enlarged wrists and ankles										Variable phenotypic severity; Female carriers may have asymptomatic proteinuria, hypercalciuria, or hypophosphatemia only; Part of 'Dent disease complex'; Usually asymptomatic; Slowly progressive disorder; Part of 'Dent disease complex'
gene	COL4A3	NHS GMS;Expert Review Green;Eligibility statement prior genetic testing	Proteinuric kidney disease			120070	Alport syndrome, AD OMIM:104200; AR OMIM:203780			BOTH AD and AR (but AR mutations cause a more SEVERE disease form)	Progressive disorder; Onset in childhood; Hearing loss occurs in late childhood	Glomerulonephropathy; Hematuria, gross and microscopic; Proteinuria; ESKF; Hypertension; Thinned or lamellated GBM;					Hearing loss, sensorineural, especially high frequencies	Anterior lenticonus; Cataracts; Myopia; Fleck retinopathy; Corneal endothelial erosions and vesicles (AR and XL only)					Hearing loss and ocular findings are variable; About 1 to 5% of patients who undergo kidney transplantation develop anti;glomerular basement membrane nephritis; Genetic heterogeneity
gene	COL4A4	NHS GMS;Expert Review Green;Eligibility statement prior genetic testing	Proteinuric kidney disease			120131	Alport syndrome,AD, AR, OMIM:203780; AD OMIM:141200			BOTH AD and AR (but AR mutations cause a more SEVERE disease form)	Onset in childhood; Progressive disorder; Hearing loss occurs in late childhood	Glomerulonephropathy; ESKF; Haematuria, microscopic, Hypertension, Thinned or lamellated GBM					Hearing loss, sensorineural, especially high frequencies	Anterior lenticonus; Cataracts; Myopia; Fleck retinopathy; Corneal endothelial erosions and vesicles (AR and XL only)					Hearing loss and ocular findings are variable; About 1 to 5% of patients who undergo kidney transplantation develop anti;glomerular basement membrane nephritis; Genetic heterogeneity; Does not result in kidney failure
gene	COL4A5	NHS GMS;Expert Review Green;Eligibility statement prior genetic testing	Proteinuric kidney disease			303630	Alport syndrome XL; OMIM:301050			X-LINKED: hemizygous mutation in males, AD mutations in females may cause disease (may be less severe, later onset than males)	Affected males show onset of hematuria in first year of life; Progressive disorder; Hearing loss occurs in late childhood	Glomerulonephropathy; ESKF; Hypertension, GBM thinning and lamellation					Hearing loss, sensorineural, especially high frequencies	Anterior lenticonus; Cataracts; Myopia; Pigmentary changes ('flecks') in the perimacular region; Corneal endothelial vesicles; Corneal erosions					Males more severely affected than females;; Female carriers may show intermittent hematuria; About 15% of female carriers develop kidney insufficiency in the second or third decade; About 1 to 5% of patients who undergo kidney transplantation develop anti;glomerular basement membrane nephritis; Estimated gene carrier frequency of 1 in 5,000; Genetic heterogeneity
gene	COQ2	NHS GMS;Expert Review Green;Eligibility statement prior genetic testing	Proteinuric kidney disease			609825	Coenzyme Q10 deficiency, primary, 1, OMIM:607426			AR	Onset usually in infancy or early childhood	Nephrotic syndrome; FSGS; Podocyte effacement; Abnormal mitochondria in podocytes	Muscle weakness, progressive; Exertional fatigue; Lipid accumulation; Decreased coenzyme Q10 content; Ragged red fibers			Encephalopathy; Seizures; Intellectual disability; Cerebellar ataxia; Cerebellar atrophy	Hearing loss, sensorineural	Nystagmus; Vision loss; Retinitis pigmentosa	Hypertrophic cardiomyopathy		Liver failure		Highly variable phenotype; Some patients may show a favorable response to oral Coenzyme Q10 supplementation
gene	COQ6	NHS GMS;Expert Review Green;Eligibility statement prior genetic testing	Proteinuric kidney disease			614647	Coenzyme Q10 deficiency, primary, 6 OMIM:614650			AR	Onset in infancy	Nephrotic syndrome; FSGS; Diffuse mesangial sclerosis; Proteinuria				Seizures (uncommon)	Hearing loss, sensorineural	Optic nerve atrophy; Exotropia; Nystagmus - each rare	Hypertrophic cardiomyopathy				Rapidly progressive; Death in childhood may occur due to End-stage kidney disease; Treatment with oral coenzyme Q may ameliorate symptoms
gene	COQ8B	Expert Review Green;NHS GMS	Proteinuric kidney disease			615567	Nephrotic syndrome, type 9, OMIM:615573			AR	Onset in the first or second decades; Progressive disorder	Proteinuria; SRNS: ESKF; FSGS: Collapsing FSGS; Effacement of podocyte foot processes											One patient has had favorable response to high dose coenzyme Q10 supplementation in combination with other medications
gene	CRB2	Expert Review Green;NHS GMS;Literature	Proteinuric kidney disease			609720	SRNS;FSGS 9, OMIM:616220; Ventriculomegaly with cystic kidney disease OMIM:219730			AR	Onset in first decade; Increased amniotic fluid; Polyhydramnios; Premature delivery (in some patients)	Nephrotic syndrome; FSGS; ESKF; Cystic tubular dilatation in the corticomedullary area and medulla; Effacement of epithelial foot processes	Postaxial polydactyly (1 fetus)			Hydrocephaly; Ventriculomegaly; Dilated ventricles; Focal hyperplasia of the choroid plexus; Seizures; Gray matter heterotopia (in some patients)			Ventricular septal defect (1 patient)				Onset in utero; Most pregnancies with affected fetuses resulted in elective termination
gene	CUBN	NHS GMS;Expert Review Green;Expert;Illumina TruGenome Clinical Sequencing Services;Radboud University Medical Center, Nijmegen	Proteinuric kidney disease			602997	Megaloblastic anemia-1, Finnish type, OMIM:261100			AR	Early childhood onset (before age 5 years); Some patients may present in the second decade with neurologic symptoms due to chronic vitamin B12 deficiency	Proteinuria, progressive renal dysfunction	Failure to thrive; Poor overall growth			Neurologic symptoms due to vitamin B12 deficiency (in some patients); Confusion; Cognitive disturbance; Paresthesias; Sensory impairment; Peripheral neuropathy			Ventricular septal defect (1 patient)		Malabsorption of vitamin B12 (cyanocobalamin); Normal intrinsic factor protein		Treatment with vitamin B12 resolves the anemia and neurologic symptoms; Proteinuria is persistent without progressive kidney dysfunction
gene	DAAM2	Expert Review Green;Literature	Proteinuric kidney disease			606627	Nephrotic syndrome,24, OMIM:619263			AR	Onset usually in early childhood; Onset in adolescence has been reported; Slowly progressive	Nephrotic syndrome; ESKF; FSGS; Effacement of podocyte foot processes
gene	DGKE	Expert Review Green;NHS GMS	Proteinuric kidney disease			601440	Nephrotic syndrome, type 7, OMIM:615008			AR	Onset usually in the first decade (range 0.8 to 5 years); Atypical hemolytic-uremic syndrome shows onset in first 12 months; Progressive disorder	aHUS; Acute kidney failure; Nephrotic syndrome; Proteinuria; Membranoproliferative glomerulonephritis; Subendothelial deposits; Chronic thrombotic microangiopathy; ESKF											Some patients may show response to immunosuppressive agents; Some patients do not reach End-stage kidney failure
gene	FN1	Expert Review Green;Expert list	Proteinuric kidney disease			135600	Glomerulopathy with fibronectin deposits 2, OMIM:601894			AD	Onset of proteinuria in the second to fourth decades	Proteinuria; Microscopic hematuria; Nephrotic syndrome; Hypertension; ESKF											Onset of End-stage kidney disease 15 to 20 years after onset; Slow progression
gene	GLA	Expert Review Green;NHS GMS	Proteinuric kidney disease			300644	Fabry disease, OMIM: 301500			X-LINKED: hemizygous mutation in males, AD mutations in females may cause disease (may be less severe, later onset than males)	Onset usually in childhood or adolescence	Proteinuria, FSGS, ESKF; Hypertension; Vacuolization of glomerular and tubular epithelial cells	Retarded growth; Delayed puberty; Limited extension of terminal joints;			Transient ischemic attacks; Strokes; Seizures; Autonomic dysfunction;Acroparesthesias, episodic; Pain and paresthesia in the extremities, episodic; Painful crises precipitated by exercise, fatigue, or stress			Ischemic heart disease; left ventricular hypertrophy; Mitral valve disease; Heart failure; Vessel ectasia	Mild obstructive lung disease	Abdominal pain; Episodic diarrhea; Nausea; Vomiting; Tenesmus		Death secondary to kidney failure, cardiac or cerebrovascular disease; Atypical affected males, 'cardiac variants' 301500.0005 exist; Female carriers experience significant clinical manifestations; Occurs in at least 1 in 55,000 male births (that figure may not include milder variants)
gene	GON7	Expert Review Green;Literature	Proteinuric kidney disease			617436	Galloway-Mowat syndrome,OMIM:619603			AR	Onset in infancy or early childhood	Nephrotic syndrome; FSGS; Diffuse mesangial sclerosis; ESKF			Microcephaly; Dysmorphic facial features; Narrow forehead; Low nasal bridge; Pinched nose;Large ears; Low-set ears	Global developmental delay; Cerebral, Cerebellar atrophy on imaging; Enlarged ventricles; Thin corpus callosum; Delayed myelination		Almond-shaped eyes; Hypotelorism; Poor visual contact	Leftventricular hypertophy; Mitral valve disease; Vessel ectasia		Hiatus hernia; Gastroesophageal reflux		Variable severity; Slowly progressive kidney disease; Early death may occur
gene	INF2	NHS GMS;Expert Review Green;Eligibility statement prior genetic testing	Proteinuric kidney disease			610982	Glomerulosclerosis, focal segmental, 5; OMIM:613237			AD	Adult onset nephrotic syndrome;FSGS;proteinuria;ESKF	Moderate proteinuria; nephrotic range; ESKF; FSGS	Claw hands, pes cavus; hammertoes; amyotrophy distal, upper and lower limbs			Distal limb weakness due to peripheral neuropathy	Sensorineural hearing loss in some patients
gene	ITGA3	NHS GMS;Expert Review Green;Eligibility statement prior genetic testing	Proteinuric kidney disease			605025	Interstitial lung disease, nephrotic syndrome, and epidermolysis bullosa, congenital: OMIM:614748			AR	Patients die in infancy due to infectious complications	Congenital Nephrotic syndrome (in all patients); ESKF; FSGS; Diffuse interstitial fibrosis; Tubular atrophy	Microcephaly; Clinodactyly; Narow chest, gynaecomastia; Deep furrows of soles;	Fragile skin; blisters; separation at dermal-epidermal junction; Basement membrane abnormalities; Thin lamina densa; Discontinuities between hemidesmosomes; Dystrophic nails	Microcephaly; Round face; Prominent forehead; Retrognathism; Large ears; Prominent nose with long saddle; Small mouth; Shrill cry	Mild muscular hypotonia; Delayed neurologic development; Normal psychosocial and cognitive development		Fine sparse eyebrows and eyelashes; Hypertelorism		Interstitial lung disease (in all patients); Respiratory distress, neonatal; Recurrent respiratory infections			Four unrelated patients reported (last curated August 2015); Variable phenotype;
gene	LAGE3	Expert Review Green;NHS GMS	Proteinuric kidney disease			300060	Galloway-Mowat syndrome 2, XL; OMIM:301006			X-LINKED: hemizygous mutation in males, AR mutations in females	Onset in the first months or years of life	Nephrotic syndrome; ESKF (in some patients); FSGS; Minimal change disease	Short stature; Intra-uterine growth retardation; Scoliosis; Arachnodactyly; Hypotonia		Microcephaly; Narrow forehead; Micrognathia; High arched palate	Delayed psychomotor development; Intellectual disability; Speech delay; Seizures; Spasticity; Dysmetria; Polymicrogyria; Poor myelination; Cerebral atrophy; Cerebellar atrophy		Nystagmus; Esotropia					Death may occur; Four patients from 3 unrelated families have been reported (last curated October 2017)
gene	LAMB2	NHS GMS;Expert Review Green;Eligibility statement prior genetic testing	Proteinuric kidney disease			150325	Nephrotic syndrome, type 5, with or without ocular abnormalities; OMIM:614199;Pierson syndrome OMIM: 609049			AR	Neonatal onset of nephrotic syndrome; Death usually within first weeks of life	Nephrotic syndrome; Proteinuria; ESKF; Diffuse mesangial sclerosis	Hypotonia; Congenital myasthenic syndrome (reported in 1 patient who survived to age 20 years)			Hypotonia; Psychomotor retardation in those that survive; Normal cognition (reported in 1 patient who survived to age 20 years); Blindness; Areflexia		Microcoria; Aplasia/atrophy of pupil dilator; Hypoplasia of the iris, ciliary body; Lenticonus posterior; Blindness					Homozygosity or compound heterozygosity for LAMB2 mutations conferring complete loss of function (e.g., truncating mutations) appear to be associated with Pierson syndrome; Nontruncating (missense) LAMB2 mutations may display variable phenotypes ranging from a milder variant of Pierson syndrome to isolated congenital nephrotic syndrome
gene	LCAT	Expert Review Green;NHS GMS;Expert Review	Proteinuric kidney disease			606967	Norum disease, OMIM:245900; LCAT DEFICIENCY			AR		Proteinuria, foam cells in kidney, ESKF						Corneal lipid deposits; Corneal opacities
gene	LMX1B	NHS GMS;Expert Review Green;Eligibility statement prior genetic testing	Proteinuric kidney disease			602575	Nail-patella syndrome OMIM: 161200			AD	Variable age at onset (range early childhood to late adult)	Proteinuria; Nephrotic syndrome; Hypertension; FSGS; ESKF; 'Moth-eaten' GBM; Lamellar inclusions ('zebra' bodies); Effaced podocyte foot processes	Short stature; Scoliosis; Spina bifida; Iliac horns; Elongated radius with hypoplasia of radial head; Elbow deformities (60-90%) with limited movement; Hypoplastic or absent patella (60-90%); Patellar dislocation; Fifth finger clinodactyly; Talipes equinovarus; Thickening of the lateral border of the scapula; Glenoid hypoplasia; Malformed sternum; Hypoplasia of first ribs; Pectoralis minor aplasi…	Longitudinal ridging of nails; Abnormally shaped triangular or absent lunulae; Koilonychia; Anonychia; Toenailsless often involved	Cleft lip; Cleft palate	Spina bifida	Sensorineural hearing loss	Ptosis; Glaucoma; Abnormal iris pigmentation; Keratoconus; Cataract; Microcornea; Microphakia					Highly variable phenotype and severity; Progressive disorder (in some patients); Kidney biopsy findings are highly variable, even within the same family; No extrarenal manifestations
gene	MAGI2	Expert Review Green;NHS GMS	Proteinuric kidney disease			606382	Nephrotic syndrome, type 15, OMIM: 617609			AR	Onset in first months of life; Variable progression and severity; Some children may require kidney transplant	Nephrotic syndrome; ESKF; FSGS; Glomerular lobulation; Interstitial fibrosis; Minimal change disease; Effacement of podocyte foot processes											Three patients from 2 unrelated families have been reported
gene	MYH9	NHS GMS;Expert Review Green;Eligibility statement prior genetic testing	Proteinuric kidney disease			160775	Epstein syndrome OMIM:153650;Fechtner syndrome OMIM:153640			AD		Haematuria, Proteinuria; Nephrotic syndrome; ESKF		Easy bruising	Epistaxis; Gum bleeding		Sensorineural hearing loss	Cataracts congenital and pre-senile					Menorrhagia; Postpartum hemorrhage (rare); Macrothrombocytopenia and leukocyte inclusion bodies present at birth; May-Hegglin anomaly - thrombocytopenia, large platelets, and leukocyte inclusions; Sebastian syndrome: thrombocytopenia, large platelets, and leukocyte inclusions ; Fechtner syndrome- thrombocytopenia, large platelets, and leukocyte inclusions plus sensorineural hearing loss, cataract…
gene	MYO1E	NHS GMS;Expert Review Green;Eligibility statement prior genetic testing	Proteinuric kidney disease			601479	FSGS, 6 OMIM:614131			AR	Onset in childhood (range 1 to 9 years); Progressive disorder	Nephrotic syndrome; FSGS; ESKF; Podocytes with microvillous transformation; Thickened isorganised GBM											Two unrelated families have been reported (as of July 2011); Poor or no response to glucocorticoid treatment
gene	NPHS1	NHS GMS;Expert Review Green;Eligibility statement prior genetic testing	Proteinuric kidney disease			602716	Nephrotic syndrome, type 1, OMIM:602716			AR	Onset in utero; Rapidly progressive; Proteinuria; Increased alpha-fetoprotein; Enlarged placenta; Prematurity	Proteinuria, FSGS; Nephrotic syndrome; Proteinuria, severe; Dilated proximal tubules; Tubular atrophy; Interstitial fibrosis; Diffuse mesangial sclerosis; Loss of podocyte foot processes	Growth retardation										End-stage kidney failure in first decade; Early death without kidney transplant; Not responsive to steroid treatment; Some patients may have a milder phenotype; Incidence of 12.2 per 100,000 in Finland
gene	NPHS2	NHS GMS;Expert Review Green;Eligibility statement prior genetic testing	Proteinuric kidney disease			604766	Nephrotic syndrome, type 2, OMIM:600995			AR	Onset ranges from first to third decade; Rapidly progressive disorder	Proteinuria, FSGS; Nephrotic syndrome; Minimal change disease ; FSGS; Loss of podocyte foot processes											Variable severity; End-stage kidney failure in first or second decade; Usually poor response to steroid treatment
gene	NUP107	Expert Review Green;NHS GMS	Proteinuric kidney disease			607617	Nephrotic syndrome, type 11, OMIM:616730			AR	Onset of kidney disease in first decade; Progressive disorder	Nephrotic syndrome; FSGS; ESKF; Diffuse mesangial sclerosis; Minimal change disease; Effacement of podocyte foot processes; Tubular atrophy; Interstitial fibrosis	Short stature, poor overall growth, pectus excavatum, skeletal anomalies in some patients, hkyphoscolosis, cubitus valgus, bifid thumb, arachodactyly, hallux valgus		Microcephaly, Dysmorphic facial features, sloping forehead, bitemporal narrowing, smooth philtrum, micrognathia, cleft lip, cleft palate, high arched palete	Intellectual impairment, developmental delay, speech delay, learning difficulties			Dilated cardiomyopathy, ventricular septal defect				Not responsive to steroid treatment; Most patients require kidney transplantation; No recurrence of nephrotic syndrome after transplantation
gene	NUP133	Expert Review Green;NHS GMS	Proteinuric kidney disease			607613	?Galloway-Mowat syndrome 8, OMIM: 618349;Nephrotic syndrome, type 18 618177			AR	Onset in infancy or early childhood; Death in childhood may occur without kidney transplantation	Nephrotic syndrome; FSGS; Interstitial fibrosis; Hypertension; Tubular atrophy; Cystic dilatation; Foot process fusion or effacement	Poor overall growth; hypotonia		Microcephaly; Dysmorphic facial features (in some ); Narrow forehead; Enamel hypoplasia	Global developmental delay; Impaired intellectual development; Seizures; Cortical atrophy; Focal cortical dysplasia		Strabismus					One consanguineous Japanese family has been reported (last curated March 2019)
gene	NUP85	Expert Review Green;NHS GMS	Proteinuric kidney disease			170285	Nephrotic syndrome, type 17; OMIM:618176			AR	Onset in the first decade; Progressive disorder	SRNS; FSGS; ESKF	Short stature			Impaired intellectual development (1 family)							Four patients from 3 unrelated families have been reported (last curated November 2018)
gene	NUP93	NHS GMS;Expert Review Green;Literature	Proteinuric kidney disease			614351	Early-Childhood-Onset SRNS;Nephrotic syndrome, type 12 OMIM:616892			AR	Onset in early childhood; Progressive disorder	Nephrotic syndrome; ESKF; FSGS; Diffuse mesangial sclerosis; Proximal tubular dilation; Protein casts; Interstitial cell infiltrations; Effacement of foot processes											Partial or absent response to steroid treatment
gene	OCRL	Expert Review Green;NHS GMS	Proteinuric kidney disease			300535	Lowe syndrome, OMIM:309000;Dent disease 2, OMIM:300555			X-LINKED: hemizygous mutation in males, AD mutations in females may cause disease (may be less severe, later onset than males)	Onset in early childhood; Elevated amniotic fluid alpha;fetoprotein; Elevated maternal serum alpha;fetoprotein	ESKF; Proximal kidney tubule defect; Nephrocalcinosis (in some patients)	Short stature; Failure to thrive ;Joint hypermobility; Osteomalacia; Rrickets; Pathologic fractures; Scoliosis; Kyphosis; Platyspondyly; Hip dislocation; Genu valgum; Finger swelling; Wrist swelling; Tenosynovitis; Flexion contractures of the digits	Sebaceous cysts (buttocks and perineum); Subcutaneous nodules (fingers)	Dental cysts; Enamel hypoplasia	Neonatal hypotonia; Areflexia; Intellectual disability (in some); Seizures (50% of patients); Ventriculomegaly; Increased signal intensity on T(2);weighted scans in the periventricular and centrum ovale area; Periventricular cysts; Stereotypic behaviours Developmental delay, mild (in some patients); Cognitive impairment (in some patients)		Congenital cataract (males); Glaucoma; Microphthalmia; Decreased visual acuity; Corneal keloid; Fine lens opacities (carrier females); Dense, posterior cortical cataract (carrier females); Mild ocular nuclear density			Constipation		Cryptorchidism; The majority of female heterozygotes reveal ophthalmologic abnormalities ; multiple, micropunctate, gray lens opacities or single, dense posterior cataract; Umbilical hernia;
gene	OSGEP	NHS GMS;Expert Review Green;Literature	Proteinuric kidney disease			610107	Galloway-Mowat syndrome 3, OMIM: 617729			AR	Onset at birth or in the first months of life; Oligohydramnios; Progressive kidney failure in most patients; Most patients die in early childhood	Proteinuria, Hypertension, ESKF	Short stature; Intrauterine growth retardation; Failure to thrive; Hip dislocation; Arachnodactyly; Camptodactyly; Hypotonia		Microcephaly; Face; Narrow forehead; Sloping forehead; Micrognathia; Small midface; Small mouth; High-arched palate; Floppy ears; Low-set ears; Abnormal ears	Delayed psychomotor development; Intellectual disability; Speech delay; Seizures; Spasticity; Gyral abnormalities; Simplified gyral pattern; Pachygyria; Lissencephaly; Cerebellar atrophy; Cerebral atrophy; Enlarged ventricles; Thin corpus callosum; Poor myelination		Hypertelorism; Deep-set eyes; Epicanthal folds; Microphthalmia; Strabismus; Downslanting palpebral fissures; Impaired vision
gene	PAX2	Expert Review Green;NHS GMS	Proteinuric kidney disease			167409	Glomerulosclerosis, focal segmental, 7 OMIM:616002			AD	Variable age at onset (late childhood to adult)	Nephrotic syndrome; FSGS; ESKF; small kidneys (in some patients); effacement of foot processes small kidneys (in some patients)						Morning glory optic disc anomaly if papillorenal syndrome is present					Incomplete penetrance; Variable severity
gene	PDSS2	Expert Review Green;NHS GMS;Eligibility statement prior genetic testing	Proteinuric kidney disease			610564	Coenzyme Q10 deficiency, primary, 3; OMIM:Leigh syndrome			AR	One patient has been reported (last curated May 2012); This patient died at age 8 months	Nephrotic syndrome	Coenzyme Q10 deficiency; Decreased respiratory complex II+III activity			Hypotonia, neonatal; Seizures, refractory; Status epilepticus; Bilateral signals in the basal ganglia		Cortical blindness			Feeding difficulties
gene	PLCE1	NHS GMS;Expert Review Green;Eligibility statement prior genetic testing	Proteinuric kidney disease			608414	Nephrotic syndrome, type 3 OMIM:610725			AR	Onset in infancy or childhood; Progressive disorder	Nephrotic syndrome; FSGS; Diffuse mesangial sclerosis
gene	SCARB2	NHS GMS;Expert Review Green;Eligibility statement prior genetic testing	Proteinuric kidney disease			602257	Action myoclonus renal failure syndrome;Epilepsy, progressive myoclonic 4, with or without renal failure; OMIM:254900			AR	Onset in teens to 20's; Rapidly progressive disorder	Proteinuria, Nephrotic syndrome; FSGS; ESKF; Collapsing glomerulopathy; Vacuolization in distal and collecting tubules				Action tremor; Intention tremor; Postural tremor; Dysarthria; Action myoclonus; Resting myoclonus; Gait ataxia; Seizures, generalized; No cognitive decline; Cerebellar atrophy; Demyelinating peripheral neuropathy		Horizontal saccades			Dysphagia		Patients may present with either kidney or neurologic symptoms; Patients may become totally dependent for all activities of daily living; Death occurs 10 to 20 years after onset; Some patients do not develop kidney failure
gene	SGPL1	NHS GMS;Expert Review Green;Literature	Proteinuric kidney disease			603729	Nephrotic syndrome 14, OMIM:617575			AR	Onset usually in utero or infancy;	Proteinuria, Nephrotic syndrome; FSGS; ESKF; Diffuse mesangial sclerosis; Kidney podocyte effacement	Hypotonia	Ichthyosis; Hyperpigmentation	Microcephaly	Developmental delay; Developmental regression; Ataxia; Cognitive decline; Loss of motor skills; Impaired speech; Seizures; Peripheral neuropathy	Hearing loss, sensorineural	Ptosis; Strabismus				Micropenis; Cryptorchidism; Absence of testis	Highly variable phenotype; Highly variable severity; Later onset has been reported; Progressive disorder
gene	SMARCAL1	NHS GMS;Expert Review Green;Eligibility statement prior genetic testing	Proteinuric kidney disease			606622	Schimke immunoosseous dysplasia #242900			AR	Severe early onset disease (neonatal period) and milder juvenile disease (onset 8-13 years)	Nephrotic syndrome; FSGS; ESKF; Hypertension; Scarred glomerular tufts; Perihilar mesangial deposition of proteinaceous material	Short stature; Intrauterine growth retardation (in 50%); Short trunk; Spondyloepiphyseal dysplasia; Osteopenia; Lumbar lordosis; Short, broad iliac bones; Laterally displaced femoral heads	Hyperpigmented macules; Fine hair; Coarse hair	Depressed nasal bridge; Bulbous nasal tip; Microdontia ; Short neck	Normal intelligence; Motor delay; Transient ischemic attacks; Moyamoya; Cerebral infarcts		Corneal opacities; Myopia; Astigmatism			Protruding abdomen		High pitched voice; Waddling gait; Marked variation in severity;
gene	TBC1D8B	Expert Review Green;NHS GMS	Proteinuric kidney disease				Nephrotic syndrome, type 20, OMIM:301028			X-LINKED: hemizygous mutation in males, AD mutations in females may cause disease (may be less severe, later onset than males)	Males have onset at birth or in the first decade of life; Pre-eclampsia when carrying affected males	Nephrotic syndrome; FSGS; ESKF (in some affected males); Effacement of foot processes											Female mutation carriers may be unaffected or have proteinuria; Variable severity; Some patients maintain normal kidney function
gene	TP53RK	Expert Review Green;NHS GMS	Proteinuric kidney disease			608679	Galloway-Mowat syndrome 4, OMIM:617730			AR	Onset in the first months of life; Death within the first years of life	Nephrotic syndrome; FSGS; ESKF; Diffuse mesangial sclerosis	Short stature;Tapered fingers; Hypotonia		Microcephaly, Large ears	Delayed psychomotor development; Speech delay; Seizures; Spasticity; Polymicrogyria; Poor myelination; Cerebral atrophy; Cerebellar hypoplasia		Hypertelorism; Impaired vision			Poor feeding		Four patients from 3 unrelated consanguineous families have been reported
gene	TPRKB	Expert Review Green;NHS GMS	Proteinuric kidney disease			608680	Galloway-Mowat syndrome 5, OMIM:617731			AR	Onset in the first months or years of life; Death may occur in early childhood	Nephrotic syndrome; FSGS; ESKF;			Microcephaly; Facial dimorphism; Elongated face; Prominent chin; Fleshy ears;	Delayed psychomotor development; Spasticity; Ataxia; Pachygyria; Brain atrophy; Demyelination; Enlarged ventricles	Hearing loss	Epicanthal folds; Deep;set eyes; Hypertelorism					Two unrelated patients from consanguineous families have been reported (last curated October 2017)
gene	TRIM8	Expert Review Green;Literature	Proteinuric kidney disease			606125	nephrotic syndrome;epilepsy;Focal segmental glomerulosclerosis and neurodevelopmental syndrome, OMIM:619428			AD	Onset in infancy or early childhood	Haematuria; Proteinuria; Nephrotic syndrome; FSGS; ESKF; Diffuse mesangial sclerosis; Tubular atrophy; Interstitial fibrosis	Poor overall growth;Scoliosis; Clinodactyly		Microcephaly; Dysmorphic facial features, variable, nonspecific; Broad forehead; Broad nasal bridge; High arched palate; Thin lips; Low-set ears; Large ears	Global developmental delay, variable severity; Delayed walking; Unsteady gait; Inability to walk; Hypotonia; Dysmetria; Impaired intellectual development, mild to severe; Poor or absent speech and language; Seizures, multiple types; Epileptic encephalopathy (in some patients); Cerebral atrophy seen on brain imaging; Myelination defects		Upslanting palpebral fissures; Arched eyebrows; Hyperopia; Poor eye contact			Feeding difficulties; Tube feeding		Behavioral abnormalities; Autistic features; Aggressive behavior; Stereotypies; Patients may present with developmental delay or proteinuria; Variable severity; Kidney disease is usually progressive; Some patients require kidney transplant; Seizures are refractory in some cases; De novo mutation
gene	TRPC6	NHS GMS;Expert Review Green;Eligibility statement prior genetic testing	Proteinuric kidney disease			603652	Glomerulosclerosis, focal segmental, 2 OMIM: 603652			AD		Proteinuria, Nephrotic syndrome; FSGS; Hypertension; ESKF											Mean age at presentation to a physician was 33 (range 16 to 61 years)
gene	WDR73	Expert Review Green;NHS GMS	Proteinuric kidney disease			616144	Galloway-Mowat syndrome, OMIM: 251300			AR	Amniotic Fluid; Oligohydramnios; Onset in infancy; Death in childhood may occur	Proteinuria, Nephrotic syndrome; FSGS; ESKF; Diffuse mesangial sclerosis; Hypertrophic podocytes; Interstitial fibrosis	Short stature; Low birth weight; Intrauterine growth retardation; Joint contractures; Clenched hands; Camptodactyly; Slender digits; Pes cavus; Talipes equinovarus; axial hypotonia	Hypopigmentation; Hypoplastic nails	Microcephaly, postnatal ; Sloping forehead; Flat occiput; Small, pinched nose; Large nose; High-arched palate; Wide mouth; Small midface; Micrognathia; Large ears; Low-set ears; Floppy ears	Delayed psychomotor development; Intellectual disabilty; Lack of speech or poor speech; Seizures (in some patients); Spastic quadriplegia (in some patients); Ataxia (in some patients); Dystonia (in some patients); Hyperreflexia; Dilated ventricles; Cerebellar atrophy; Thin corpus callosum (in some patients); Cerebral atrophy; Dandy-Walker malformation (in some patients); Small brainstem; Abnormal…		Microphthalmia; Hypertelorism; Epicanthal folds; Ptosis ; Corneal opacities; Cataracts; Hypoplastic iris; Strabismus; Optic atrophy; Nystagmus			Hiatal hernia (in some patients); Feeding difficulties (in some patients)		Variable features; Not all patients have dysmorphic facial features; Not all patients have kidney involvement;
gene	WT1	NHS GMS;Expert Review Green;Eligibility statement prior genetic testing	Proteinuric kidney disease			607102	Denys-Drash syndrome OMIM:194080;Frasier syndrome OMIM:136680;Wilms tumor, type 1 OMIM:194070			AD	Death usually due to kidney failure by average age 3; Onset between 2-5 years	Proteinuria; Nephrotic syndrome; ESKF; Diffuse mesangial sclerosis; Nephroblastoma (Wilms tumor)										Ambiguous genitalia; Male pseudoherma-phroditism; Gonadal dysgenesis; Gonadal tissue inappropriate for external genitalia or chromosomal sex; Gonadoblastoma; primary amenorrhoea	Phenotypic overlap with WAGR syndrome (194072), Frasier syndrome (136680); Most cases are sporadic; Phenotypic overlap with Denys;Drash syndrome; Majority of Wilms tumors are sporadic; Rare adult cases reported; 5;10% of all Wilms tumor are bilateral; 21% of hereditary Wilms tumor are bilateral; Associated with several congenital malformation syndromes (WAGR 194072, Beckwith;Wiedemann syndrome 13…
	YRDC					612276	Galloway-Mowat sydnrome 10			Bi-ALLELIC	Onset of kidney disease in first days or months of life; death in infancy	Nephrotic syndrome, ESKF; Diffuse mesangial sclerosis; foot process effacement	Arachnodactyly; adducated thumbs, generalised loss of subcutaneous fat	Wrinkled skin, progeroid appearance, hypertrichosis, coarse hair	Microcephaly; dysmorphic facial features, long philtrum; retro or micrognathia; low set ears; large ears	Hypotonia, myoclonus, seizures, cerebral atrophy, cerebellar atrophy
gene
gene
gene
gene
gene
gene
gene
gene
gene
gene
gene
gene
gene
gene
gene
gene
gene
gene
gene
gene
gene
gene
gene
gene
gene
gene
gene
gene
gene
gene
gene
gene
gene
gene
gene
gene
gene
gene
gene
gene
gene
gene
gene
gene
gene
gene
gene
gene
gene

## Sheet: Renal Tubulopathies
Features extracted from OMIM
˙Gene	OMIM	S Table 5: Systems affected in Renal tubulopathies (features extracted from OMIM)	Mode of Inheritance	Manifestations at presentation	Kidney disease	Growth and musculoskeletal	Skin, hair and nails	Head and neck	Neurological	Hearing	Ocular	Cardiovascular anomalies	Respiratory	Gastrointestinal and hepatic	Genitalia	Laboratory features	Misc
AP2S1	602242	Familial hypocalciuric hypercalcemia type III OMIM:600740	AD	Hypercalcemia appears as early as 1.5 years of ag	Medullary cystic disease (rare); ESKF (rare)	Bone pain; Osteomalacia; Chondrocalcinosis; Pseudofractures; Muscle weakness (in some patients); Periarticular calcification (in some patients)			Headaches (in some patients); Depression (in some patients); Fatigue (in some patients)							Hypercalcemia; Hypocalciuria; Hypophosphatemia, mild; Hypermagnesemia, mild	Variable skeletal features may be present; Serum PTH increases with age and is above the normal range by age 30 years
AQP2	107777	Diabetes insipidus, nephrogenic, OMIM:125800	BOTH ADand AR	Onset in first weeks of life	Polyuria; Lower urinary tract dilatation may occur over time	Short stature; Failure to thrive			Seizures; Intellectual disability; Irritability					Vomiting; Constipation; Poor feeding; Polydipsia		Hypernatremia; High serum osmolality; Inappropriately low urine osmolality; Normal or increased levels of serum arginine vasopressin (antidiuretic hormone, 192340); Normal extrakidney responses to dDAVP administration; Increased urinary cyclic AMP (cAMP) in response to dDAVP administration	Both autosomal dominant and autosomal recessive inheritance have been reported; Genetic heterogeneity
ATP1A1	182310	Hypomagnesemia, seizures, and mental retardation 2 OMIM:618314;Charcot-Marie-Tooth disease, axonal, type 2DD, OMIM: 618036	AD	Variable age at onset (range late childhood to fifties); Most patients have onset in teens or twenties	Kidney magnesium wasting, severe intractable; Kidney potassium wasting; Polyuria; Medullary hyperechogenicity	Atrophy of the intrinsic hand muscles; Pes cavus; Distal muscle weakness due to peripheral neuropathy; Distal muscle atrophy due to peripheral neuropathy; Muscle cramps			Sensorimotor peripheral neuropathy; Foot drop; Generalized seizures; Status epilepticus, recurrent; Global developmental delay; Cerebral volume loss; Dilated ventricles; Incomplete myelination; Hyperactivity; Self-biting; Autism or autism spectrum disorder							Hypomagnesemia; Hypokalemia, intermittent	Lower limbs more affected than upper limbs; Some patients have upper limb involvement; Slowly progressive; Most patients remain ambulatory; Some patients may have a subclinical course with minimal neurologic findings; Persistent seizure activity despite amelioration of magnesium levels
ATP6V0A4	605239	Distal renal tubular acidosis 3, with or without sensorineural hearing loss, OMIM:602722	AR	Age at kidney tubular acidosis diagnosis ; birth to 4 years (majority <1 year); Age at hearing loss diagnosis; Infancy to early adulthood	Nephrocalcinosis	Rickets				Normal hearing; Sensorineural hearing loss, mild to severe						Hypokalemia; Urine pH >6.5; Hypercalciuria
ATP6V1B1	192132	Renal tubular acidosis with deafness, OMIM: 267300	AR	Age at presentation infancy to 6 years	Nephrocalcinosis	Growth retardation; Failure to thrive; Rickets				Sensorineural hearing loss, severe				Feeding problems; Vomiting		Hypokalemia; Urine pH >6.5; Hypercalciuria
AVPR2	300538	Diabetes insipidus, nephrogenic, OMIM:304800; Nephrogenic syndrome of inappropriate antidiuresis, OMIM:300539	X-LINKED: hemizygous mutation in males, ADmutations in females may cause disease (may be less severe, later onset than males)	Onset in first weeks of life	Polyuria; Lower urinary tract dilatation	Short stature; Failure to thrive			Seizures; Intellectual disability; Irritability					Vomiting; Constipation; Poor feeding; Polydipsia		Hypernatremia; Decreased urine osmolality; Normal or increased antidiuretic hormone; Abnormal extrakidney response to dDAVP (no increase in von Willebrand factor or factor VIII); No increase in urinary cyclic AMP (cAMP) in response to vasopressin or dDAVP; Hyponatremia; Decreased serum osmolality; Inappropriately increased urine osmolality; Increased urinary sodium; Decreased serum Urea; Mildly d…	Genetic heterogeneity; Normal neonatal course; Caused by constitutive activation of the AVPR2 receptor
BSND	606412	Hypokalaemic alkalosis with hypercalciuria;Bartter syndrome type 4a;Sensorineural deafness with mild renal dysfunction OMIM:602522	AR	Polyhydramnios; Fetal hydrops; Fetal polyuria; Delivery; Premature delivery; Onset in utero	Kidney salt wasting; Inability to concentrate urine; Polyuria; Decreased glomerular filtration rate; ESKF; hyperechoic kidneys; Tubulointerstitial fibrosis; Glomerulosclerosis; Loss of corticomedullary differentiation	Failure to thrive; Hypotonia			Delayed motor development; Hyporeflexia; Mental retardation; Motor retardation	Hearing loss, sensorineural						Hypokalemia; Hyponatremia; Hypochloremia; Urinary prostaglandin E; Increased urinary sodium; Increased urinary potassium; Increased urinary chloride	Severe volume depletion; Genetic heterogeneity; See also antenatal Bartter syndrome type 1 (601678), Bartter syndrome type 2 (241200), Bartter syndrome 3 (607364), and Bartter syndrome 4b digenic
CA2	611492	Osteopetrosis, autosomal recessive 3, with renal tubular acidosis, OMIM:259730;Osteopetrosis with Renal Tubular Acidosis	AR			Osteopetrosis; Recurrent fractures; Short stature; Failure to thrive; Postnatal growth retardation; Muscle weakness (episodic); Hypotonia (episodic)		Malocclusion; Persistence of primary dentition; Caries	Symmetrical cerebral calcifications; Developmental delay; Intellectual impairment (majority of patients)	Hearing loss						Carbonic anhydrase II deficiency; Hypokalemia; Urine pH >6.5
CASR	601199	Hypocalcemia, autosomal dominant, (with Bartter syndrome), OMIM:601198;Hypocalciuric hypercalcemia, type I, OMIM:145980;Hyperparathyroidism, neonatal, OMIM:239200	BOTH ADand AR		Hypercalciuria; Nephrocalcinosis; Nephrolithiasis; Decreased kidney function	Short stature; Osteoarthritis, premature (rare); Increased bone mineral density of lumbar spine (rare); Muscle cramps; Carpopedal spasm; Tetany		Laryngospasm	Seizures; Paresthesias; Calcification of the basal ganglia								Some patients have asymptomatic hypocalcemia
CLCNKB	602023	Bartter syndrome, type 3, OMIM:607364;Bartter syndrome, type 4b, digenic, OMIM:613090	AR		Kidney salt wasting; Kidney potassium wasting; Impaired reabsorption of chloride; Nephrocalcinosis is absent; Polyuria	Generalized muscle weakness					Multifocal yellow;white geographic, solid, choroidal lesions along the retinal vascular arcades; B;scan ultrasound shows echogenic, placoid calcified lesions at the level of the sclera and choroid; Optical coherence tomography shows normal retina and retinal pigment epithelium overlying the sclerochoroidal lesions	Low blood pressure				Hypokalemia; Increased serum bicarbonate; Increased urinary potassium; Increased urinary chloride; Hypocalciuria or normocalciuria	Variable age of onset; Clinical variation
CLDN10	617579	Hypokalemic-alkalotic salt-losing tubulopathy;HELIX syndrome, OMIM:617671	AR		Polyuria; Kidney NaCl wasting; Kidney failure, mild; Nephrolithiasis (in some patients); Widespread kidney fibrosis; Impaired kidney function		Generalized hypohidrosis or anhidrosis; Heat intolerance; Dry skin; Fine scaling (predominantly on arms and knees); Slightly thickened stratum corneum; Follicular ostial dilation; Basket-weave keratin; Increased number of dilated eccrine sweat glands; Acantholytic appearance of epithelial cells of eccrine sweat glands	Xerostomia; Enamel wear, severe			Alacrima	Low to low-normal blood pressure		Polydipsia		Hypokalemia (in adults); Hypermagnesemia; Low urinary magnesium; Hypocalciuria; Reduced 25-hydroxy vitamin D levels
CLDN16	603959	Hypomagnesemia 3, renal OMIM:248250	AR		Polyuria; Nephrocalcinosis; Progressive kidney insufficiency; Kidney failure; Nephrolithiasis; Kidney magnesium wasting; Kidney calcium wasting; Recurrent urinary tract infections	Failure to thrive; tetany			Seizures		Strabismus; Nystagmus; Hyperopia; Myopia; Astigmatism			Abdominal pain; Feeding problems		Hypomagnesemia; Normal serum calcium; Elevated parathyroid hormone; Hyperuricemia; Hypermagnesiuria; Hypercalciuria; Hypocitraturia; Hematuria; Abacterial leukocyturia	Recurrent UTI; Polyuria/polydipsia; Hematuria; Abacterial leukocyturia; Hypercalciuria and/or nephrolithiasis occurs in heterozygotes
CLDN19	610036	Hypomagnesemia 5, renal, with ocular involvement, OMIM: 248190	AR		Nephrolithiasis; Nephrocalcinosis; Progressive kidney failure; Kidney calcium wasting; Kidney magnesium wasting; Recurrent urinary tract infections			Amelogenesis imperfecta (in some patients); Yellow-brownish discoloration of teeth; Hypoplastic enamel; Cusp malformation; Diffuse opacities; Hypomineralized linear demarcated opacities; Hypoplastic pits; Hypoplastic grooves; Areas of total enamel absence; Microfractures; Tooth wear			Myopia; Nystagmus; Strabismus; Astigmatism; Tapetoretinal degeneration; Macular coloboma					Hypomagnesemia; Normal serum calcium; Hypermagnesiuria; Hypercalciuria	Hypomagnesemia; Normal serum calcium; Hypermagnesiuria; Hypercalciuria
CNNM2	607803	Hypomagnesemia 6, renal, OMIM:613882;Hypomagnesemia, seizures, and mental retardation, OMIM:616418	BOTH ADand AR (but AR mutations cause a more SEVERE disease form)	Onset in the first year of life	Defect in kidney tubular reabsorption of Mg; Urinary magnesium wasting	Muscle weakness		Microcephaly (1 family)	Headaches; Vertigo; Delayed psychomotor development; Mental retardation; Poor or absent speech; Seizures; Reduced myelination (1 patient); Failure of opercularization (1 patient); Increased cerebrospinal fluid spaces (1 patient)							Low levels of serum Mg(2+) in the absence of other electrolyte disturbances	Variable presentation of clinical features; Some people with a CNNM2 mutation are asymptomatic;De novo mutation in heterozygotes; Seizures may be refractory to treatment; One consanguineous family with a recessive mutation has been reported (last curated June 2015); Patients with recessive mutations have a more severe phenotype
CTNS	606272	Cystinosis, atypical nephropathic OMIM:219800;Cystinosis, late-onset juvenile or adolescent nephropathic OMIM:219900;Cystinosis, nephropathic OMIM:219800;Cystinosis, ocular nonnephropathicOMIM:219750	AR	Presentation in first year of life; Three types of cystinosis are recognized, (1) infantile nephropathic (219800), (2) juvenile or adolescent nephropathic (219900), (3) adult nonnephropathic (219750); Onset of symptoms usually between 12-15 years	Kidney tubular Fanconi syndrome; ESKF; Kidney calculi (urate and calcium oxalate); No kidney disease; End stage kidney disease	Normal birth length; Short stature in first year of life; Normal birth weight; Failure to thrive in first year of life;Hypophosphatemic rickets; Delayed bone age; Metaphyseal widening; Genu valgum; Rickets; Muscle wasting; Myopathy; Swallowing difficulties	Decreased ability to sweat; Light skin pigmentation compared to unaffected sibs; Light hair pigmentation compared to unaffected sibs	Frontal bossing	Normal intelligence; Cerebral atrophy; Neurologic deterioration in long;term survivors; Specific visual spatial processing defect		Photophobia; Peripheral retinopathy; Decreased visual acuity; Corneal crystals; Recurrent corneal erosions; Retinopathy; Mild photophobia; No retinopathy			Hepatomegaly; Pancreatic Insufficiency		Proteinuria; Glucosuria; Normal blood glucose; Hyponatremia; Kypokalemia; Carnitine deficiency; Hypophosphatemia; Generalized aminoaciduria; Microscopic hematuria; Elevated white blood cell cystine Proteinuria	Splenomegaly; Hypophonic speech; Male infertility; Incidence 1/100,000-1/200,000 live births; Three type of cystinosis are recognized,infantile nephropathic (219800), juvenile or adolescent nephropathic (219900), and adult nonnephropathic (219750)
CUL3	603136	Pseudohypoaldosteronism, type IIE, OMIM:214496	AD	Age at diagnosis 9 +/6 years; 94% develop hypertension at 18 years of age or less	Hypertension											Hyperkalemia (7.5 +/; 0.9 mM); Hyperchloremia (mean 114 mM)	21 patients from 17 kindreds reported (as of February 2012); Responsive to thiazide diuretics
CYP24A1	126065	Hypercalcemia, infantile, 1 OMIM:143880	AR	Most patients develop symptoms while on prophylactic vitamin D supplementation in infancy	Polyuria; Nephrocalcinosis; Nephrolithiasis (in some patients)	Weight loss; Failure to thrive; Hypotonia			Lethargy					Vomiting		Hypercalcemia; Hypercalciuria; Dehydration	Some patients may not present until adulthood
FAH	613871	Tyrosinemia, type I OMIM:276700	AR		Fanconi syndrome; ESKF; Glomerulosclerosis; Nephromegaly; Nephrocalcinosis	Failure to thrive; Rickets; Chronic weakness			Episodic paralysis					Ascites; Hepatomegaly; Acute liver failure; Cirrhosis; Splenomegaly; GI bleeding; Paralytic ileus; Pancreatic islet-cell hypertrophy		High incidence in Saguenay, Lac St. Jean region of the province of Quebec, Canada and northern Europe; Unusual cabbage-like odor; Symptoms highly variable-rapidly progressive course leading to hepatic failure versus acute hepatic crisis	Hepatocellular carcinoma; Fumarylacetoacetate hydrolase (FAH) deficiency; Deficient hepatic 4-hydroxyphenylpyruvate dioxygenase; Tyrosinemia; Methioninemia; Elevated plasma and urine succinylacetone; Elevated hepatic transaminases; Elevated alpha-fetoprotein; Hypophosphatemia; Hypoglycemia; Elevated urinary delta-aminolevulinic acid
GATM	602360	Fanconi renotubular syndrome 1, OMIM:134600	AD	Onset early in the first decade	Proximal kidney tubule defect; Kidney tubular acidosis; Impaired kidney function; Kidney fibrosis; ESKF	Short stature (in some patients); Rickets (in some patients); Osteomalacia (in some patients); Osteopenia (in some patients); Bone pain (in some patients); Muscle weakness; Muscle cramps										Aminoaciduria; Glucosuria; Proteinuria; Phosphaturia; Hypophosphatemia; Hypokalemia (in some patients)	Later onset has been reported; Variable phenotype; Progressive disorder; Some patients may require kidney transplantation
GNA11	139313	Hypocalcemia, autosomal dominant 2 OMIM:615361	AD			Postnatal growth failure (in some patients); Muscle cramps; Carpopedal spasm			Paresthesias; Tetany, hypocalcemic (in some patients); Basal ganglia calcifications (in some patients)						Hypospadias; Asthenospermia; Epididymal cysts; Atresia of the vas deferens; Vagina aplasia; Rudimentary uterus; Bicornuate uterus		Some patients have asymptomatic hypocalcemia
HNF1B	189907	Renal cysts and diabetes syndrome, OMIM:137920	AD	Variable age at onset, range infancy to adult	CAKUT; ESKF; Unilateral kidney agenesis; Kidney cysts; Kidney hypoplasia; Decreased numbers of glomeruli; Enlarged glomeruli; Glomerular cysts; Abnormal kidney calyces, pelvises; Pelviureteric junction obstruction; Hypoplastic glomerulocystic kidney disease; Kidney calculi	Gout, early-onset								Subclinical abnormal liver function tests; Pancreas atrophy; Subclinical defect in pancreatic exocrine function	Hypospadias; Asthenospermia; Epididymal cysts; Atresia of the vas deferens; Vagina aplasia; Rudimentary uterus; Bicornuate uterus	Glucosuria; Proteinuria; Increased serum creatinine; Insulin resistance; Decreased glucose disposal; Hyperuricemia	Highly variable phenotype; If onset of diabetes is before age 25, the diagnosis is consistent with maturity;onset diabetes of the young type 5 (MODY5); Late onset
HNF4A	600281	Fanconi renotubular syndrome 4, with maturity-onset diabetes of the young, OMIM:616026	AD	Onset of hypoglycemia and hyperinsulinism in the neonatal period; Onset of kidney dysfunction in early childhood; Some patients develop diabetes mellitus as adolescents	Kidney proximal tubule defect; Nephrocalcinosis	Short stature; Increased birth weight; Macrosomia; Rickets								Hepatomegaly; Pancreatic Insufficiency		Glycosuria; Low molecular weight proteinuria; Aminoaciduria; Phosphaturia; Calciuria; Hypouricemia
KCNJ1	600359	Hypokalaemic alkalosis with hypercalciuria;Type 2 Bartter syndrome OMIM:241200	AR	Fetal polyuria; Polyhydramnios; Elevated chloride levels; Premature delivery	Kidney salt wasting; Kidney potassium wasting; Nephrocalcinosis; Kidney juxtaglomerular cell hypertrophy/hyperplasia; Polyuria	Short stature; Low birth weight; Failure to thrive; Osteopenia; Chondrocalcinosis;		Large head; Prominent forehead; Triangular face; Large Pinnae	Developmental delay; Mental retardation; Seizures; Paresthesias		Large eyes	Low-to-normal blood pressure		Constipation; Vomiting; Diarrhea		Hypokalemia; Increased serum prostaglandin E2; Hyperprostaglandinuria; Hypercalciuria; Occasional hypomagnesemia; Hypochloremia; Increased urinary potassium; Increased urinary chloride; Hyposthenuria	Genetic heterogeneity (see antenatal Bartter syndrome type)
KCNJ10	602208	SESAME/EAST syndrome, OMIM:612780	AR		Kidney potassium wasting; Kidney sodium wasting; Enuresis; Polyuria				Seizures; Psychomotor delay; Mental retardation; Ataxia; Some patients do not achieve ability to walk; Poor speech development; Hypotonia; Intention tremor; Dysdiadochokinesis; Cerebellar atrophy; Axonal neuropathy (rare); Hypomyelination of sural nerve (rare)							Hypokalemia; Hypomagnesemia; Hypocalciuria; Increased plasma renin; Increased plasma aldosterone	Onset of seizures in first months of life
KCNJ16	605722	Hypokalemic tubulopathy and deafness, OMIM:619406	AR		Kidney salt wasting; Polyuria	Rhabdomyolysis (in 1 patient)				Hearing loss, sensorineural				Constipation (some patients); Abdominal pain (in 1 patient)		Hypokalemia; Increased renin; Increased aldosterone
KLHL3	605775	Pseudohypoaldosteronism, type IID, OMIM:614495, AD, AR	BOTH ADand AR	Less than 20% have onset at 18 years of age or less (dominant and recessive)	Hypertension											Hyperkalemia (>6.2 mM in both dominant and recessive); Hyperchloremia (mean >110 mM in both dominant and recessive)	40 patients in 16 dominant kindreds reported (as of February 2012); 14 patients in 8 recessive kindreds reported (as of February 2012); Age at diagnosis 24 +/- 18 years for dominant disease; Age at diagnosis 26 +/- 14 years for recessive disease; Responsive to thiazide diuretics
MAGED2	300470	Bartter syndrome, type 5, antenatal, transient, OMIM:300971	X-LINKED: hemizygous mutation in males, AR mutations in females	Fetal polyuria; Early-onset severe polyhydramnios; Increased chloride content of amniotic fluid; Delivery; Preterm delivery	Polyuria; Severe kidney sodium loss ; Severe kidney chloride loss ; Hypercalciuria ; Medullary nephrocalcinosis (in some patients)											Hyponatremia; Hypochloremia; Hypokalemia; Hyperreninemia; Elevated serum aldosterone level; Elevated serum prostaglandin E2 level; Elevated calcium to creatinine ratio; Reduced fractional distal chloride reabsorption on Chaimovitz test	Polyuria resolves by 6 weeks of age
NR3C2	600983	Pseudohypoaldosteronism type I, AD, OMIM:177735;Hypertension, early-onset, AD, with exacerbation in pregnancy, OMIM:605115	AD	Onset in infancy	Kidney aldosterone resistance	Failure to thrive						Hypotension		Vomiting; Diarrhea; Poor feeding		Hyponatremia; Hyperkalemia; Increased serum aldosterone; Increased plasma renin activity	Highly variable phenotype; Some patients may be clinically asymptomatic; Favorable response to sodium chloride treatment; Improvement with age
REN	179820	Hyperuricemic nephropathy, familial juvenile 2, OMIM:613092;Renal tubular dysgenesis OMIM:267430 AR	BOTH ADand AR	Oligohydramnios, severe; Fetal anuria; Affected infants often die in utero or in the postnatal period	Kidney tubular dysgenesis; Absence of differentiated proximal tubules	Hypoplasia of the membranous bones of the skull; Underdeveloped membranous cranial bones; Calvaria hypoplasia; Wide cranial sutures; Large fontanelles		Microcephaly; Potter facies				Hypotension, severe	Pulmonary hypoplasia secondary to oligohydramnios; Neonatal respiratory failure due to pulmonary hypoplasia
RRAGD	608268	Hypomagnesaemia;cardiomyopathy; tubular renal disease-cardiomyopathy syndrome, OMIM:620152	AD	Polyhydramnios (in some patients); Variable age at onset (range infancy to young adult)	Kidney tubulopathy; Kidney salt wasting; Decreased magnesium reabsorption; Nephrocalcinosis	Failure to thrive (in some patients)			Seizures (in some patients)			Dilated cardiomyopathy (in some patients)		Feeding difficulties (in some patients)		Hypomagnesemia; Hypokalemia; Hypochloremia; Hypercalciuria; Hypocalcemia	Variable severity; De novo mutation (in some patients)
SARS2	612804	Pseuodoaldosteronism type iB2; AR OMIM:620125	AR	Onset in infancy; Fatal before age 2 years	Kidney salt wasting; Polyuria; Hyperuricemia; High Mg excretion; Enlarged mitochondria with paracrystalline inclusions; ESKF; Small echogenic kidneys; Focal tubular atrophy; FSGS; Reduced Ca excretion	Failure to thrive; Hypotonia; Variation in fiber size seen on muscle biopsy; Type 2 fiber atrophy; COX deficiency; Enlarged mitochondria; Mildly reduced respiratory enzyme activities except for complex II			Globally delayed development			Primary pulmonary hypertension	Respiratory failure	Feeding difficulties		Hyperuricemia; Proteinuria; Hyponatremia; Hypomagnesemia; Increased serum and CSF lactate	Four patients have been reported from Pakistan (as of March 2011); Normal hemoglobin levels observed in fourth and fifth decades of life, if kidney failure not severe
SCNN1A	600228	Pseudohypoaldosteronism, type IB1, OMIM:264350;?Liddle syndrom 3, OMIM:618126	AR	Onset in neonatal period; Based on report of 1 family		Short stature	Dry skin; Eczema					Hypotension	Recurrent respiratory infections; Wheezing; Chronic bronchitis; Bronchiectasis			Hyponatremia; Hyperkalemia; Elevated plasma aldosterone; Elevated plasma renin activity; Elevated urine Na+/K+ ratio; Elevated sweat chloride; Elevated salivary chloride; Increased nasal-potential difference (some); Normal exocrine pancreatic function	Variable severity
SCNN1B	600760	Pseudohypoaldosteronism, type I, OMIM:620125	BOTH ADand AR	Onset in neonatal period		Failure to thrive	Eczema; hidradenitis suppurative					Cardiac arrest	Recurrent respiratory infections	Vomiting; feeding problems		Hyponatremia; hyperkalemia; elevated plasma aldosterene; elevated plasma renin
SCNN1G	600761	Pseudohypoaldosteronism, type IB3, AR OMIM:620126	BOTH ADand AR	Onset in neonatal period		Short stature	Eczema		Neurodevelopmental delay; Seizures (rare )		Conjuncitivitis; blepharitis	Cardiac arrest secondary to hyperkalemia; supraventricular tachycardia; ventricular fibrillation	Recurrent respiratory infections; asthma			Hyponatremia; hyperkalemia; elevated plasma aldosterone; elevated plasma renin activity	cardiac issues due to hyperkalemia common
SEC61A1	609213	Tubulointerstitial kidney disease, AD, 5 OMIM:617056	AD		ESKF; Nephropathy; Small dysplastic kidneys; Cystic kidneys ; Atrophic tubules; Interstitial fibrosis; Cystic dilatation of Bowman spaces; FSGS	Short stature ; Intrauterine growth retardation ; Poor postnatal growth; Gout			Cognitive impairment, mild (family A)							Hyperuricemia, mild; Decreased urinary uromodulin (family B)	Onset in childhood; Progressive disorder; Two unrelated families have been reported (last curated July 2016)
SLC12A1	600839	Type 1 Bartter syndrome: infantile onset, OMIM:601678	AR	Fetal polyuria; Polyhydramnios; Increased chloride levels; Premature delivery	Kidney salt wasting; Kidney potassium wasting; Kidney juxtaglomerular cell hypertrophy/hyperplasia; Polyuria; Nephrocalcinosis	Short stature; Low birth weight; Failure to thrive; Osteopenia; Chondrocalcinosis; Generalized weakness; Muscle cramps; Tetany			Developmental delay; Mental retardation; Seizures; Paresthesias			Low-to-normal blood pressure		Constipation; Vomiting; Diarrhea		Hypokalemia; Increased serum prostaglandin E2; Hyperprostaglandinuria; Hypercalciuria; Hypercalcemia; Occasional hypomagnesemia; Hypochloremia; Hyposthenuria; Increased urinary potassium; Increased urinary chloride	Genetic heterogeneity (see antenatal Bartter syndrome type 2)
SLC12A3	600968	Hypokalaemic alkalosis with hypomagnesaemia and hypocalciuria;Gitelman syndrome, OMIM:263800	AR	Onset in childhood (later than in antenatal Bartter syndrome 241200)	Polyuria; Kidney potassium wasting; Kidney Mg wasting	Chondrocalcinosis			Seizures; Paresthesias; Paralysis, episodic, after strenuous exercise			Hypotension due to intravascular volume depletion		Abdominal pain (in some patients)		Hypokalemia; Hypomagnesemia; Hypocalciuria	Prevalence of 19 in 1,000,000 in Sweden; Prevalence of 1 in 40,000 among Caucasians; Heterozygous carriers have decreased blood pressure compared to the general population
SLC22A12	607096	Hypouricemia, renal, OMIM:220150	AR		Uric acid nephrolithiasis; Tubular defect in urate reabsorption; Exercise-induced acute kidney failure with acute tubular necrosis											Hypouricemia; Increased urinary urate; Increased fractional excretion of urate (greater than 50%)	Usually asymptomatic; About 10% of patients develop exercise-induced kidney failure and nephrolithiasis
SLC2A2	138160	Fanconi-Bickel syndrome, OMIM:227810	AR		Nephromegaly; Kidney tubular disease; Abundant intracytoplasmic glycogen seen on EM of kidney tubular cells	Poor weight gain; Failure to thrive; Sparse subcutaneous fat; Thin limbs			Developmental delay (in some patients)					Hepatomegaly; Abundant intracytoplasmic glycogen seen on EM of hepatocytes; Distended abdomen; Feeding difficulties in infancy		Glucosuria; Generalized aminoaciduria; Hypercalciuria; Hyperphosphaturia; Proteinuria; Hyperaminoaciduria; Hypokalemia; Ketonuria; Impaired galactose metabolism; Increased red cell galactokinase; Normal red cell galactose;1;phosphate uridyltransferase; Hypouricemia; Hypophosphatemia; High serum alkaline phosphatase
SLC2A9	606142	Hypouricemia, renal, 2, OMIM:612076	BOTH ADand AR		Exercise-induced acute kidney failure (in some patients); Nephrolithiasis (in some patients); Increased uric acid excretion											Low serum uric acid; High fractional urinary excretion of uric acid	Some individuals may be clinically asymptomatic; Both heterozygous and homozygous mutations have been reported
SLC4A1	109270	Distal Renal Tubular Acidosis 1, AD;OMIM:179800;Distal renal tubular acidosis with haemolytic anaemia AR, OMIM:611590	BOTH ADand AR				Jaundice							Splenomegaly			Band 3 erythrocyte membrane glycoprotein; Senescent cell antigen (SCA), derived from degraded band 3 marks aging and malaria-infected red cells for removal; Chloride and bicarbonate exchange function; Binding sites for hemoglobin and several glycolytic enzymes; Transport for glucose, anions, and water; Resistance to red cell invasion by malaria parasites; Hyperbilirubinemia
SLC4A4	603345	Renal tubular acidosis, proximal, with ocular abnormalities, OMIM:604278 AD or AR	AR		Proximal kidney tubular acidosis; Kidney bicarbonate wasting; Normal distal tubule acid excretion	Growth retardation			Intellectual disability		Cataract; Corneal opacities; Glaucoma; Band keratopathy
SLC5A2	182381	Renal glucosuria, 233100	BOTH ADand AR		Kidney glucose wasting; Polyuria (in some)							Extracellular volume depletion (rare, in severe cases only)					Variable severity; Patients with homozygous or compound heterozygous mutations have more severe kidney glucose wasting than those with heterozygous mutations
TRPM6	607009	Hypomagnesemia 1, intestinal, 602014	AR	Onset in infancy		Muscle spasm; Tetany			Seizures							Hypomagnesemia; Hypocalcemia
UMOD	191845	Tubulointerstitial kidney disease, AD 1 OMIM:162000	AD		ESKF; Polydipsia; Polyuria; Impaired urinary concentration; Tubular atrophy; Interstitial fibrosis; Medullary cysts (in some patients); FSGS (in some patients); Glomerulocystic kidney disease (in some patients); Dilatation of Bowman space in glomeruli; Rudimentary glomerular tufts; Hypertension											Hyperuricemia; Decreased urinary excretion of uromodulin	Slowly progressive disorder; Highly variable phenotype, even within families
VIPAS39	613401	Arthrogryposis, renal dysfunction, and cholestasis 2, OMIM:613404	AR	Death in infancy, usually from sepsis, dehydration, or acidosis	Kidney tubular acidosis; Fanconi syndrome; Nephropathy; Nephrocalcinosis; Nephrogenic diabetes insipidus (less common); kidney tubular degeneration		Ichthyosis; Jaundice	Microcephaly; Sloping forehead; Low-set ears	Global developmental delay; Hypotonia; Lissencephaly (in one patient)			Structural cardiac defects (uncommon); Atrial septal defects; Ventricular septal defects; Persistent foramen ovale; Right ventricular hypertrophy (report in 2 sibs)		Cholestatic liver disease; Bile duct abnormalities (paucity, proliferation); Giant cell hepatitis; Pigmentary deposits; Portal tract fibrosis		Conjugated hyperbilirubinemia; Abnormal liver function tests
VPS33B	608552	Arthrogryposis, renal dysfunction, and cholestasis 1, OMIM:208085	AR	Death in infancy, usually from sepsis, dehydration, or acidosis	Kidney tubular acidosis; Fanconi syndrome; Nephropathy; Poor corticomedullary differentiation; Nephrocalcinosis; Nephrogenic diabetes insipidus (less common); Kidney tubular degeneration	Failure to thrive; Arthrogryposis multiplex congenita; Fractures at birth; Hip dysplasia; Talipes calcaneovalgus	Ichthyosis; Jaundice	Microcephaly ; Sloping forehead; Micrognathia; Low-set ears	Global developmental delay; Hypotonia; Corpus callosum dysgenesis (in some patients); Lissencephaly (in one patient)	Hearing loss, sensorineural (in some patients)		Structural cardiac defects (uncommon); Atrial septal defects; Ventricular septal defects; Persistent foramen ovale; Right ventricular hypertrophy (reported in 2 sibs)		Cholestatic liver disease; Bile duct abnormalities (paucity, proliferation); Giant cell hepatitis; Pigmentary deposits; Portal tract fibrosis		Conjugated hyperbilirubinemia; Abnormal liver function tests; Aminoaciduria; Glycosuria
WNK4	601844	Pseudohypoaldosteronism, type IIB, 614491	AD		Hypertension											Hyperkalemia (6.4 +/; 0.7 mM); Hyperchloremia (mean 111 mM)	15 patients from 5 kindreds reported (as of February 2012); Age at diagnosis 28 +/- 18 years; Only 10% develop hypertension at 18 years of age or less; Responsive to thiazide diuretics
